# Supplementary material for: Gene Loss Predictably Drives Evolutionary Adaptation
Source: Mol Biol Evol. 2020 Jul 13;37(10):2989–3002. doi: 10.1093/molbev/msaa172 (PMC7530610; doi:10.1093/molbev/msaa172)
Supplement: msaa172_supplementary_data [file msaa172_supplementary_data.zip › Supplementary_Tables.xlsx]

## Sheet: Supplementary Table 1
Supplementary Table 1: Enrichment and depletion of deletion mutants after growth under paraquat stress
Average log fold change in abundance (paraquat vs. no paraquat) of each gene deletion strain as calculated by the R package edgeR.
The reported log fold change is the average of the log fold change of up- and downtag.
Deleted gene	AverageLogFC
YOR072W	-12.4226
YPL265W	-12.1163
YML007W	-11.9451
YNL107W	-10.2156
YPL084W	-10.1988
YLR119W	-10.0708
YDR310C	-9.55915
YPL042C	-9.21314
YIL039W	-9.07738
YDL009C	-8.9401
YJR043C	-8.80359
YMR031W-A	-8.73638
YDR098C	-8.70712
YGL005C	-8.66202
YHR206W	-8.60362
YJL120W	-8.32637
YFL001W	-8.28008
YPR173C	-8.09013
YKL081W	-7.78877
YIL040W	-7.72255
YAL002W	-7.61911
YIR037W	-7.58751
YBL024W	-7.21512
YLR056W	-6.94076
YCR084C	-6.87648
YHR008C	-6.79847
YJL121C	-6.66513
YLR426W	-6.59825
YBR187W	-6.52989
YLR236C	-6.52306
YOL068C	-6.51564
YOR070C	-6.45696
YNR052C	-6.44068
YLL048C	-6.42093
YDR136C	-6.34288
YOR036W	-6.24457
YMR154C	-6.22652
YBR288C	-6.1689
YIL027C	-6.0961
YHR045W	-6.00779
YGR261C	-5.9246
YJL024C	-5.7078
YAL021C	-5.65039
YIL128W	-5.57334
YPL170W	-5.54714
YFR040W	-5.5317
YBR216C	-5.47839
YOR322C	-5.31618
YOL012C	-5.28311
YPR124W	-5.18217
YMR063W	-5.14852
YNL051W	-5.14427
YBR290W	-5.11265
YHR126C	-5.0168
YDL081C	-5.00995
YPR123C	-4.87535
YNR005C	-4.83918
YDR323C	-4.81951
YCR095C	-4.78735
YNL025C	-4.78644
YDR027C	-4.76533
YLR182W	-4.73094
YLR330W	-4.68914
YNL199C	-4.60261
YNL294C	-4.5833
YNR006W	-4.5413
YDR495C	-4.52315
YPL195W	-4.43681
YNL250W	-4.40454
YKL176C	-4.4023
YPR179C	-4.35923
YOR038C	-4.35813
YLR034C	-4.35406
YHR004C	-4.34932
YNL041C	-4.32943
YJL204C	-4.31027
YBL008W	-4.29376
YMR032W	-4.23526
YDL077C	-4.20803
YDR176W	-4.191
YLR386W	-4.18832
YER073W	-4.18149
YEL057C	-4.12623
YOR209C	-4.08883
YKL041W	-4.07818
YDR067C	-4.04057
YDR369C	-3.94877
YPR044C	-3.93402
YGL124C	-3.91571
YDR129C	-3.90379
YPL002C	-3.89719
YGL212W	-3.89654
YKL213C	-3.89123
YJL029C	-3.87637
YGR057C	-3.86855
YLR360W	-3.85115
YHR178W	-3.84921
YLR224W	-3.84512
YKR052C	-3.83792
YOR008C-A	-3.81071
YKR001C	-3.80558
YLL029W	-3.7322
YOR279C	-3.73073
YDR227W	-3.70226
YDL090C	-3.66623
YPL120W	-3.64932
YHL033C	-3.61149
YNL056W	-3.60944
YBR215W	-3.60135
YMR302C	-3.56117
YDR456W	-3.5569
YHL027W	-3.55336
YOL076W	-3.54709
YNL021W	-3.53341
YGL035C	-3.51401
YDR486C	-3.51264
YMR073C	-3.503
YGR200C	-3.48304
YOR304W	-3.4366
YDR069C	-3.42879
YOL018C	-3.41067
YNL099C	-3.38908
YOR096W	-3.36751
YDR256C	-3.36353
YBR131W	-3.35503
YDR360W	-3.30567
YFR010W	-3.27167
YDR315C	-3.26604
YGR122W	-3.2565
YMR275C	-3.24585
YGL046W	-3.22128
YCR094W	-3.20969
YMR060C	-3.17032
YCL008C	-3.16764
YPR090W	-3.16761
YPL226W	-3.16382
YPR074C	-3.13553
YLR442C	-3.1201
YJR105W	-3.11855
YAL043C-A	-3.0933
YMR099C	-3.0908
YEL029C	-3.08609
YNL032W	-3.05206
YLR417W	-3.04098
YDR266C	-3.00783
YDR263C	-2.90884
YGL246C	-2.8944
YOR106W	-2.88744
YDR137W	-2.86397
YDR442W	-2.85878
YDR252W	-2.85858
YKL002W	-2.85426
YOR246C	-2.84993
YOR242C	-2.8388
YAL042W	-2.83838
YKL190W	-2.79352
YPR198W	-2.75969
YML121W	-2.75834
YKR019C	-2.74647
YPL101W	-2.74005
YLR068W	-2.66764
YNL206C	-2.65762
YBR231C	-2.64922
YOR089C	-2.6147
YMR016C	-2.60422
YLR278C	-2.59539
YDR455C	-2.59524
YBL057C	-2.5724
YDR388W	-2.57053
YOR014W	-2.56068
YBR126C	-2.55455
YLR225C	-2.5396
YNL171C	-2.53057
YDR254W	-2.52867
YNR051C	-2.51655
YLR087C	-2.5033
YDR207C	-2.48381
YPR197C	-2.47983
YER059W	-2.47474
YFR021W	-2.47249
YOR369C	-2.47241
YLR025W	-2.46642
YOR359W	-2.46266
YBL066C	-2.45501
YDR247W	-2.43265
YJL154C	-2.42479
YML097C	-2.41802
YPL086C	-2.39245
YGL066W	-2.38265
YNL015W	-2.37984
YGR209C	-2.37136
YAL011W	-2.32778
YHR157W	-2.3181
YML017W	-2.31368
YDR389W	-2.3097
YMR307W	-2.30396
YLR391W	-2.29512
YMR312W	-2.27345
YCR008W	-2.26701
YML001W	-2.2499
YFR019W	-2.2418
YMR326C	-2.2282
YGL203C	-2.2274
YBR044C	-2.21558
YPL180W	-2.20827
YGR157W	-2.20641
YGR163W	-2.20334
YLR354C	-2.19445
YER031C	-2.18249
YHR050W	-2.17756
YKL113C	-2.16279
YDR258C	-2.15564
YBR151W	-2.15365
YBR147W	-2.11708
YPL260W	-2.08818
YML062C	-2.08062
YOR357C	-2.07592
YCL010C	-2.06177
YKL098W	-2.05053
YCR014C	-2.04924
YPR153W	-2.04745
YDR181C	-2.0473
YPR194C	-2.04582
YPL102C	-2.04423
YHR184W	-2.04372
YGR252W	-2.03799
YNL111C	-2.02229
YGL020C	-2.0067
YCR027C	-2.00466
YGR243W	-2.00368
YLR266C	-2.00048
YAR042W	-2.00029
YNL235C	-1.99428
YNL215W	-1.98186
YMR143W	-1.97281
YDR485C	-1.96395
YDR461W	-1.95159
YLL001W	-1.93842
YJR040W	-1.93715
YJR087W	-1.92889
YNL325C	-1.92738
YBR077C	-1.92118
YJR070C	-1.91852
YNL324W	-1.91369
YMR311C	-1.91282
YDR255C	-1.9036
YBL065W	-1.88959
YDR410C	-1.86567
YLR384C	-1.86471
YGL253W	-1.85547
YNL241C	-1.85128
YBR255W	-1.84775
YMR127C	-1.8427
YOL111C	-1.8323
YLR094C	-1.77914
YLR214W	-1.77658
YBL081W	-1.76221
YLL038C	-1.76078
YKR035C	-1.75733
YOR164C	-1.75537
YOR068C	-1.74747
YMR126C	-1.72375
YDR322W	-1.72354
YHR167W	-1.71722
YOL006C	-1.71679
YMR007W	-1.71061
YML050W	-1.70268
YNL027W	-1.6989
YNL077W	-1.69605
YML041C	-1.69244
YPL154C	-1.68502
YEL063C	-1.68222
YDL100C	-1.67768
YAR044W	-1.67723
YDR200C	-1.66354
YDR270W	-1.65973
YMR038C	-1.65794
YDR271C	-1.6565
YPL098C	-1.65487
YOL050C	-1.64094
YHL002W	-1.62531
YNL074C	-1.61527
YLR253W	-1.58946
YMR078C	-1.58654
YOL001W	-1.57832
YPL239W	-1.57637
YLR185W	-1.57351
YGR105W	-1.5717
YNL319W	-1.5702
YBL001C	-1.56504
YGR268C	-1.55163
YJR078W	-1.55125
YHR151C	-1.54999
YER083C	-1.54053
YHR064C	-1.54007
YCL001W	-1.53239
YLR443W	-1.53075
YJL036W	-1.52538
YGR063C	-1.5195
YBR287W	-1.50444
YDL117W	-1.50065
YKL077W	-1.49899
YER177W	-1.49621
YEL033W	-1.4914
YDR334W	-1.47663
YGL023C	-1.4682
YPR160W	-1.46559
YOL030W	-1.46511
YGR206W	-1.45816
YMR238W	-1.43782
YNL140C	-1.4354
YOL138C	-1.43104
YGL231C	-1.42356
YOR213C	-1.41649
YCL046W	-1.41444
YDR097C	-1.40975
YGR166W	-1.40832
YKL006W	-1.39155
YNL203C	-1.38995
YNL167C	-1.38129
YLR169W	-1.38094
YLR407W	-1.37918
YLR328W	-1.36267
YMR116C	-1.35925
YKR048C	-1.35723
YCL045C	-1.35575
YLR361C	-1.34405
YBR035C	-1.33264
YOR306C	-1.33204
YKR042W	-1.32654
YOR153W	-1.32488
YDR048C	-1.32018
YJL185C	-1.31942
YBL017C	-1.31382
YJR060W	-1.30805
YDR329C	-1.30379
YLL014W	-1.29997
YKL207W	-1.29829
YNL259C	-1.29755
YNL127W	-1.29596
YJL094C	-1.29204
YER017C	-1.28889
YLR085C	-1.2866
YDR213W	-1.27946
YGL214W	-1.26763
YDR080W	-1.25974
YEL060C	-1.25972
YDR475C	-1.25465
YNL067W	-1.25138
YDR409W	-1.25069
YBL010C	-1.24768
YML048W	-1.24501
YMR313C	-1.24252
YOR007C	-1.23603
YKR101W	-1.23536
YIL157C	-1.23342
YBR229C	-1.22031
YJR088C	-1.21875
YBR201W	-1.21627
YMR242C	-1.21057
YDR346C	-1.20551
YJR052W	-1.20185
YGR017W	-1.19814
YKR027W	-1.19674
YHR077C	-1.1902
YPL179W	-1.19018
YOL002C	-1.19005
YKL160W	-1.18806
YGR217W	-1.18736
YNR058W	-1.18324
YJL168C	-1.18218
YCL047C	-1.17867
YDL052C	-1.17764
YGR228W	-1.17648
YJL047C	-1.17641
YPL077C	-1.17241
YDL042C	-1.17035
YAL055W	-1.16
YOR140W	-1.15738
YPL184C	-1.15368
YKR031C	-1.14965
YER084W	-1.14636
YBL072C	-1.14578
YHR044C	-1.14422
YDR049W	-1.1386
YFR024C	-1.13678
YCL009C	-1.13664
YPL176C	-1.13436
YKL032C	-1.1113
YBR119W	-1.11065
YPR057W	-1.10739
YKL063C	-1.10445
YGL094C	-1.10042
YPL107W	-1.09573
YGR054W	-1.09351
YKL086W	-1.09314
YPR189W	-1.09027
YPR059C	-1.0864
YBL048W	-1.08564
YFL033C	-1.08427
YKR014C	-1.08168
YBR174C	-1.07062
YNL323W	-1.0666
YBL068W	-1.06043
YAR043C	-1.05955
YJL028W	-1.05735
YGR178C	-1.05568
YDL173W	-1.05295
YML006C	-1.05227
YLR181C	-1.04979
YMR057C	-1.0474
YLR370C	-1.04181
YEL048C	-1.03813
YDR162C	-1.03414
YKR096W	-1.03276
YGR170W	-1.02464
YDL167C	-1.02282
YPL047W	-1.02218
YPL135W	-1.02079
YLL047W	-1.01963
YMR077C	-1.01956
YLR380W	-1.01897
YDR294C	-1.01788
YOL035C	-1.01653
YBL056W	-1.01642
YDR135C	-1.01619
YGL101W	-1.01576
YNL297C	-1.01513
YBR099C	-1.01463
YOR275C	-1.01072
YBR195C	-1.01021
YLR018C	-1.00971
YNL100W	-1.00533
YPL055C	-1.00278
YLL007C	-1.00231
YBR188C	-1.00173
YBR249C	-1.00121
YER056C	-1.00066
YKL025C	-1.00002
YGL014W	-0.990724
YDR474C	-0.988975
YHR132C	-0.986536
YHR132W-A	-0.985852
YBL091C	-0.984161
YBL046W	-0.98254
YBR125C	-0.973645
YDR318W	-0.973399
YOL036W	-0.966528
YKL037W	-0.964065
YNL322C	-0.963515
YHR108W	-0.962837
YNL291C	-0.960398
YER002W	-0.959151
YGR007W	-0.957652
YNR032W	-0.952567
YGR011W	-0.951545
YGR072W	-0.95126
YGL034C	-0.951164
YMR243C	-0.949615
YKL175W	-0.945378
YDR163W	-0.943017
YML103C	-0.942914
YMR310C	-0.941151
YDR520C	-0.93963
YLL013C	-0.937946
YOR021C	-0.935694
YDL006W	-0.934194
YDR330W	-0.933966
YLR262C	-0.933251
YGR237C	-0.93023
YHR200W	-0.930227
YGL234W	-0.926036
YDR154C	-0.923233
YLL049W	-0.92283
YLR110C	-0.920938
YLR279W	-0.91924
YPL155C	-0.917484
YGL213C	-0.917437
YBL102W	-0.91658
YOR191W	-0.911356
YPL205C	-0.910319
YCL076W	-0.909902
YLR111W	-0.909672
YPL212C	-0.907203
YLR177W	-0.902946
YNL087W	-0.901562
YAL053W	-0.89659
YCR016W	-0.895029
YGR018C	-0.892646
YGL210W	-0.890182
YFR024C-A	-0.887766
YBR235W	-0.886457
YLR170C	-0.886102
YML123C	-0.885009
YIL121W	-0.884418
YDL138W	-0.884171
YDR357C	-0.881384
YPR164W	-0.880331
YOR270C	-0.879178
YBL088C	-0.877484
YIL156W	-0.875016
YMR284W	-0.874221
YBR048W	-0.873408
YOR325W	-0.872575
YPL224C	-0.863801
YKL179C	-0.860462
YOR115C	-0.858956
YBL078C	-0.855633
YMR300C	-0.855398
YGR004W	-0.85493
YDR257C	-0.85256
YNL157W	-0.849413
YLR238W	-0.849111
YOL124C	-0.844141
YMR069W	-0.843812
YLR402W	-0.843577
YMR261C	-0.842838
YLR093C	-0.842305
YKL029C	-0.840014
YPR013C	-0.83932
YGL006W	-0.838609
YDR244W	-0.837872
YBL054W	-0.835607
YPR040W	-0.835016
YEL005C	-0.83344
YMR041C	-0.833028
YBR164C	-0.831824
YGL027C	-0.83154
YPL008W	-0.828356
YMR148W	-0.827546
YBR150C	-0.82654
YMR161W	-0.826528
YDL082W	-0.826426
YJL210W	-0.825952
YBR267W	-0.820556
YDR345C	-0.81952
YNL059C	-0.817937
YOR186W	-0.816387
YDR071C	-0.815023
YLR084C	-0.814785
YER016W	-0.81151
YIL153W	-0.810909
YNR028W	-0.809176
YBR065C	-0.808413
YML055W	-0.805054
YGR283C	-0.802608
YGL209W	-0.801981
YMR273C	-0.800314
YNL043C	-0.798274
YDR349C	-0.797848
YJL190C	-0.797027
YNL078W	-0.788999
YOR008C	-0.788689
YLR408C	-0.788046
YGL079W	-0.785748
YNL231C	-0.784975
YKL159C	-0.784734
YGR288W	-0.780848
YDR284C	-0.780225
YKL044W	-0.77941
YER072W	-0.778891
YDR034C	-0.773192
YOR382W	-0.767685
YGR055W	-0.766953
YDL065C	-0.764385
YMR219W	-0.763959
YBL063W	-0.762603
YIR023W	-0.762355
YMR190C	-0.760762
YML066C	-0.759588
YOR069W	-0.758038
YML099C	-0.756343
YGL241W	-0.756296
YBL060W	-0.75598
YBR197C	-0.754521
YNL068C	-0.751897
YCL074W	-0.751713
YGR081C	-0.751253
YJR094W-A	-0.747667
YOL150C	-0.746997
YLR216C	-0.745972
YKR047W	-0.744881
YML122C	-0.742088
YMR081C	-0.740699
YER087C-A	-0.739722
YOR051C	-0.737809
YDL053C	-0.736846
YNL093W	-0.732203
YBR134W	-0.731197
YOR235W	-0.72822
YDR419W	-0.728029
YNL253W	-0.72648
YDR155C	-0.725782
YDR076W	-0.721035
YLR398C	-0.71909
YML104C	-0.718668
YGR181W	-0.715939
YIL100W	-0.714519
YKR040C	-0.714168
YML057W	-0.712329
YDR099W	-0.711709
YBL104C	-0.711674
YNL050C	-0.709814
YMR106C	-0.70591
YOR024W	-0.705412
YLR057W	-0.705411
YOR301W	-0.703816
YNL044W	-0.703243
YMR119W	-0.702748
YPL068C	-0.699544
YDR525W-A	-0.698835
YDR191W	-0.695584
YPL019C	-0.695374
YOR248W	-0.693585
YDR443C	-0.693388
YMR026C	-0.692436
YMR182C	-0.69184
YDR184C	-0.691194
YKL216W	-0.68993
YMR023C	-0.687324
YDR179W-A	-0.687192
YLR444C	-0.684987
YBL031W	-0.684272
YPL100W	-0.682546
YJL169W	-0.681966
YLR234W	-0.681943
YDL133W	-0.681753
YJL112W	-0.676573
YBL011W	-0.676215
YNL086W	-0.675982
YDR351W	-0.673289
YML106W	-0.672507
YNL004W	-0.671595
YJL130C	-0.671583
YCR065W	-0.670471
YKR073C	-0.670401
YKL010C	-0.668879
YLR337C	-0.668683
YGR244C	-0.66763
YNL293W	-0.665497
YER064C	-0.664232
YDR226W	-0.66285
YPR129W	-0.657296
YIL030C	-0.654296
YIL105C	-0.65427
YER049W	-0.654013
YGL060W	-0.653926
YLR366W	-0.653098
YJL053W	-0.651986
YML058C-A	-0.651644
YDL194W	-0.650861
YML107C	-0.649052
YDR186C	-0.648171
YDL118W	-0.64792
YOR377W	-0.647113
YGL082W	-0.645908
YMR123W	-0.64361
YBR172C	-0.643485
YDR519W	-0.641814
YHR032W	-0.639697
YML020W	-0.639571
YDR199W	-0.637804
YLR389C	-0.637335
YFL021W	-0.636179
YPL202C	-0.63598
YBR084C-A	-0.634341
YKR072C	-0.634206
YOL110W	-0.633978
YIL037C	-0.633596
YMR247C	-0.630606
YOL055C	-0.629695
YML024W	-0.628889
YHL011C	-0.628102
YBL037W	-0.627505
YMR042W	-0.625966
YLR217W	-0.624712
YIL010W	-0.621731
YJR014W	-0.62155
YPR126C	-0.621176
YPL229W	-0.620649
YJR050W	-0.619028
YDR210W	-0.618965
YNR027W	-0.618088
YKL020C	-0.616383
YFL034W	-0.615153
YDR119W	-0.614281
YDR265W	-0.613499
YMR111C	-0.612904
YOR324C	-0.612851
YNL278W	-0.61219
YNL273W	-0.610233
YNL295W	-0.609487
YLL063C	-0.608574
YCR015C	-0.603396
YOR112W	-0.603198
YLR390W-A	-0.603173
YAL040C	-0.602825
YEL007W	-0.601952
YMR159C	-0.600143
YMR036C	-0.599198
YLR130C	-0.598541
YHR181W	-0.598521
YLR325C	-0.597309
YIL065C	-0.596666
YBL071C	-0.596003
YJL004C	-0.594925
YPR130C	-0.592331
YCL075W	-0.591703
YGL221C	-0.590727
YCL016C	-0.590705
YBL059W	-0.589731
YLR171W	-0.58956
YPL150W	-0.586907
YML075C	-0.586079
YER075C	-0.585991
YKL043W	-0.585945
YGR019W	-0.58515
YGR133W	-0.58286
YOR265W	-0.582034
YLL059C	-0.581945
YJL012C	-0.580949
YOR274W	-0.580103
YEL064C	-0.57989
YDR319C	-0.577443
YBR227C	-0.577063
YDL041W	-0.574797
YBL069W	-0.574025
YMR019W	-0.573808
YPL051W	-0.572452
YMR086C-A	-0.572284
YBL019W	-0.57149
YOR308C	-0.571324
YOR374W	-0.571081
YBL043W	-0.568829
YKL166C	-0.567809
YPL091W	-0.567436
YOR311C	-0.566339
YNL008C	-0.565955
YML089C	-0.56568
YHR092C	-0.564748
YML111W	-0.562857
YGR213C	-0.562775
YOR132W	-0.56217
YIL138C	-0.560295
YML086C	-0.55977
YLR050C	-0.558279
YNL165W	-0.557419
YNL085W	-0.556957
YMR233W	-0.555832
YOR233W	-0.555784
YGL037C	-0.554935
YPL049C	-0.554338
YCL057W	-0.553752
YKR034W	-0.553202
YBL029W	-0.552725
YIL071C	-0.55074
YOR291W	-0.550341
YAR050W	-0.549361
YML100W-A	-0.547925
YDL091C	-0.546639
YNR062C	-0.542959
YKL062W	-0.542808
YOL087C	-0.541289
YBR292C	-0.54127
YER095W	-0.539609
YGR292W	-0.539467
YNL106C	-0.538296
YJL115W	-0.536608
YGL217C	-0.534516
YOR277C	-0.534261
YFL056C	-0.533157
YNL040W	-0.532285
YIL108W	-0.53069
YGL058W	-0.529834
YIL090W	-0.529506
YMR244W	-0.528782
YDL128W	-0.52714
YMR283C	-0.524228
YNL142W	-0.523233
YLL006W	-0.52104
YPR007C	-0.520641
YGL050W	-0.520138
YAL012W	-0.519781
YNL223W	-0.518487
YPL145C	-0.517767
YER007C-A	-0.515458
YLR351C	-0.514788
YBL009W	-0.514284
YLR345W	-0.512424
YBL005W	-0.512395
YDR471W	-0.51099
YLR255C	-0.510386
YML028W	-0.509234
YKL212W	-0.508985
YDR309C	-0.507059
YJL211C	-0.507009
YIR009W	-0.506269
YNL135C	-0.504162
YOL016C	-0.503897
YLR352W	-0.503016
YAL014C	-0.501146
YOR032C	-0.500429
YOL044W	-0.50037
YNL095C	-0.498974
YCL062W	-0.498283
YPL067C	-0.497566
YNL192W	-0.496179
YMR052W	-0.496125
YNL333W	-0.494767
YLR032W	-0.493702
YBR050C	-0.490777
YOR195W	-0.489939
YNR050C	-0.48828
YMR088C	-0.486323
YMR048W	-0.486082
YJL162C	-0.484551
YIL162W	-0.484062
YDR488C	-0.483403
YBL075C	-0.482805
YDR408C	-0.482194
YML019W	-0.480579
YER096W	-0.477987
YOR285W	-0.476651
YAL059W	-0.474712
YLR080W	-0.473915
YGL085W	-0.472993
YBL070C	-0.472401
YDR066C	-0.471814
YMR158W-A	-0.47049
YOR208W	-0.469851
YBL028C	-0.468618
YGL083W	-0.468457
YGL243W	-0.46841
YLL046C	-0.467587
YDR105C	-0.46608
YLR441C	-0.465893
YOR333C	-0.465493
YBR262C	-0.464673
YGL230C	-0.464526
YDR326C	-0.464324
YOR317W	-0.463905
YLR015W	-0.463614
YDR095C	-0.463528
YIL145C	-0.463521
YDR333C	-0.462521
YKR054C	-0.461498
YBR107C	-0.461254
YMR129W	-0.460962
YKL061W	-0.460508
YJL006C	-0.46004
YLR102C	-0.458982
YFR008W	-0.456167
YOR167C	-0.455933
YFL020C	-0.455903
YFL035C-B	-0.45524
YNR063W	-0.454672
YHR094C	-0.454211
YOL059W	-0.453061
YDL171C	-0.453049
YOL109W	-0.452734
YGR242W	-0.451414
YGR033C	-0.451191
YNR029C	-0.450964
YHR043C	-0.450556
YOL061W	-0.450537
YGL260W	-0.44977
YDL137W	-0.449008
YOR268C	-0.448992
YNL200C	-0.448981
YOR016C	-0.448783
YPR200C	-0.448546
YKL124W	-0.448058
YDR077W	-0.447999
YHR046C	-0.447116
YBR013C	-0.446691
YLR326W	-0.446168
YKL123W	-0.446146
YKL034W	-0.44539
YDL034W	-0.444695
YLL055W	-0.444574
YBR226C	-0.442964
YIL173W	-0.442692
YNL277W	-0.442517
YMR170C	-0.441819
YDR476C	-0.43995
YMR031C	-0.437363
YOR234C	-0.436402
YOL141W	-0.436248
YOR188W	-0.435704
YAL022C	-0.43517
YDR206W	-0.434901
YOR368W	-0.43488
YOR108W	-0.434773
YOR247W	-0.434278
YOR025W	-0.433967
YHR140W	-0.433639
YOR052C	-0.432666
YDR249C	-0.432005
YPR184W	-0.431036
YJL177W	-0.430468
YJL133W	-0.429604
YMR269W	-0.428905
YOR273C	-0.428887
YOL117W	-0.428351
YLR460C	-0.427456
YBR042C	-0.427024
YGR022C	-0.426667
YGL054C	-0.426662
YIL067C	-0.426571
YOR355W	-0.426554
YAR003W	-0.426043
YLR112W	-0.425487
YLR036C	-0.42541
YGL049C	-0.425408
YMR251W-A	-0.424464
YMR199W	-0.423804
YBR225W	-0.422876
YBL087C	-0.421541
YGL263W	-0.420366
YCR105W	-0.419714
YDR524C	-0.419205
YIR001C	-0.418841
YBL003C	-0.418037
YKL069W	-0.417319
YML124C	-0.417303
YMR289W	-0.416971
YDR439W	-0.416937
YER028C	-0.416851
YJL058C	-0.416465
YPL199C	-0.416307
YNL218W	-0.415403
YNL013C	-0.414463
YAL036C	-0.414297
YMR172C-A	-0.413514
YPL095C	-0.411409
YBL064C	-0.409698
YKL075C	-0.409678
YGL228W	-0.408547
YIL155C	-0.408115
YOL014W	-0.407596
YIR025W	-0.407555
YBR006W	-0.406533
YDR504C	-0.404925
YLR436C	-0.404075
YLR128W	-0.403537
YNL183C	-0.402573
YNL187W	-0.402272
YKR049C	-0.402049
YOL064C	-0.401621
YOL147C	-0.401375
YLR335W	-0.399813
YPR022C	-0.399213
YOL126C	-0.398798
YDR125C	-0.398646
YOL119C	-0.398588
YNL242W	-0.39758
YJL150W	-0.397386
YMR177W	-0.397298
YJL152W	-0.397005
YIL015W	-0.396074
YPR199C	-0.395638
YPL025C	-0.395615
YGR197C	-0.395312
YLR269C	-0.395016
YGR231C	-0.394767
YDL022W	-0.394612
YJL016W	-0.394598
YIL009W	-0.394191
YPR158W	-0.394141
YPR148C	-0.391473
YLR030W	-0.390059
YIL095W	-0.388746
YCL035C	-0.38824
YOR059C	-0.388102
YKL064W	-0.386219
YCR053W	-0.38577
YIL060W	-0.385592
YDR179C	-0.384776
YOR365C	-0.384359
YNR065C	-0.38387
YKR007W	-0.383623
YOR284W	-0.383617
YIL012W	-0.38315
YOR121C	-0.382891
YAR035W	-0.38284
YKL198C	-0.382627
YHR103W	-0.382324
YOR320C	-0.380787
YKL146W	-0.379945
YOL089C	-0.379363
YNR073C	-0.378344
YLR450W	-0.378249
YDL083C	-0.377851
YKR105C	-0.377831
YGL262W	-0.376558
YHR121W	-0.376238
YKL202W	-0.376114
YBR137W	-0.375208
YGR173W	-0.375013
YGR182C	-0.374613
YOR338W	-0.374596
YLR142W	-0.374322
YPL003W	-0.374214
YLR367W	-0.373758
YMR092C	-0.372542
YKR003W	-0.372468
YGL017W	-0.372146
YGR012W	-0.371728
YNL031C	-0.371687
YNL136W	-0.371607
YAR015W	-0.370968
YDR089W	-0.369081
YML047C	-0.368808
YPL264C	-0.368602
YPL236C	-0.368463
YDR220C	-0.368404
YPL023C	-0.367788
YDL085W	-0.366645
YNL010W	-0.36661
YLR252W	-0.366203
YML116W	-0.365616
YNL145W	-0.364833
YKR030W	-0.364234
YOR344C	-0.363975
YPL158C	-0.36359
YPR039W	-0.363203
YCR083W	-0.362264
YIL122W	-0.360531
YBR056W	-0.359589
YPR005C	-0.359442
YPL096W	-0.358293
YMR008C	-0.358004
YMR180C	-0.357899
YNL338W	-0.357479
YJR130C	-0.356984
YPR109W	-0.356768
YNL321W	-0.356006
YOR225W	-0.355769
YER098W	-0.355389
YBR233W	-0.355083
YFL015C	-0.354723
YCR001W	-0.354233
YMR010W	-0.353719
YDR505C	-0.353094
YBR064W	-0.352873
YDL066W	-0.352665
YLR126C	-0.352643
YLR024C	-0.352494
YKR095W	-0.35147
YNR064C	-0.351374
YGR291C	-0.34965
YOR316C	-0.349393
YJR096W	-0.348686
YHR028C	-0.348533
YDR338C	-0.347961
YBR115C	-0.347553
YLR421C	-0.346706
YGR184C	-0.346187
YDR354W	-0.345842
YNL239W	-0.345718
YML100W	-0.345305
YPL027W	-0.345253
YIL024C	-0.344561
YMR034C	-0.343948
YPR029C	-0.343839
YPL267W	-0.343793
YPR028W	-0.343498
YDR051C	-0.342951
YMR317W	-0.342561
YOR142W	-0.342518
YCR049C	-0.342392
YMR279C	-0.341269
YOL042W	-0.340394
YNL332W	-0.339663
YML060W	-0.339508
YLR299W	-0.339323
YIL025C	-0.339049
YMR183C	-0.338261
YGL257C	-0.337841
YOR012W	-0.337646
YDL086W	-0.337501
YHR030C	-0.337419
YHR029C	-0.337282
YPL258C	-0.336927
YLR346C	-0.336113
YOL132W	-0.335848
YGL086W	-0.334793
YKL079W	-0.334615
YJR019C	-0.334584
YLR297W	-0.334157
YIR030C	-0.333936
YGR254W	-0.332402
YGL259W	-0.332251
YMR020W	-0.332184
YGL248W	-0.332155
YOR061W	-0.330892
YOR230W	-0.330777
YML101C	-0.330651
YMR204C	-0.330512
YCR048W	-0.330054
YKL046C	-0.329667
YJR098C	-0.32958
YMR194C-A	-0.32876
YPL273W	-0.328066
YIL059C	-0.327083
YGL242C	-0.326223
YDR534C	-0.326111
YBR063C	-0.326099
YDR158W	-0.325036
YCL049C	-0.323368
YDR061W	-0.323036
YDR522C	-0.322299
YJL119C	-0.321312
YER057C	-0.32099
YIR043C	-0.32093
YDL124W	-0.320678
YPL088W	-0.320033
YNL234W	-0.319992
YFL012W	-0.319832
YAL018C	-0.31951
YER014W	-0.319125
YJR021C	-0.318849
YML117W	-0.31858
YGL202W	-0.317938
YAL005C	-0.317097
YER060W	-0.316335
YGR289C	-0.31623
YGL222C	-0.315684
YDL144C	-0.315539
YJR005W	-0.315282
YML119W	-0.314854
YMR222C	-0.313961
YCL002C	-0.313828
YFR043C	-0.313099
YER183C	-0.313009
YOR134W	-0.312227
YMR291W	-0.311452
YML120C	-0.310016
YLR428C	-0.309996
YIR019C	-0.309956
YBR024W	-0.309805
YNL164C	-0.308758
YAL060W	-0.308341
YLR122C	-0.308164
YBR297W	-0.307987
YMR171C	-0.307622
YMR318C	-0.305612
YKL163W	-0.305261
YKR106W	-0.304036
YIL170W	-0.303614
YDR291W	-0.303493
YPR128C	-0.3034
YGL067W	-0.30307
YDR491C	-0.302389
YGR136W	-0.302224
YBR286W	-0.302088
YGL216W	-0.30108
YEL065W	-0.300643
YMR246W	-0.300495
YKL074C	-0.299933
YNR007C	-0.299244
YMR226C	-0.298506
YGL195W	-0.298021
YDR483W	-0.297964
YDR538W	-0.297874
YGR247W	-0.297735
YOR237W	-0.297531
YNL155W	-0.297449
YNR069C	-0.297294
YJR091C	-0.296564
YMR206W	-0.295263
YMR322C	-0.295091
YDR215C	-0.29487
YDR216W	-0.294184
YOR385W	-0.294096
YLL012W	-0.293511
YOR280C	-0.293089
YPL223C	-0.29268
YFL040W	-0.292542
YHR016C	-0.292352
YGR287C	-0.2919
YOL017W	-0.291787
YLR165C	-0.29166
YBL032W	-0.291441
YBR007C	-0.29137
YGL249W	-0.291306
YBL036C	-0.291008
YKR091W	-0.290848
YML113W	-0.290519
YDR482C	-0.289602
YDR533C	-0.289267
YMR234W	-0.288418
YJL007C	-0.288394
YGL026C	-0.28838
YDR149C	-0.288189
YCR026C	-0.288177
YGR085C	-0.287886
YKR061W	-0.287479
YLR210W	-0.287478
YHR131C	-0.287053
YKR090W	-0.286958
YEL001C	-0.286425
YJL048C	-0.286029
YHR182W	-0.285659
YDR111C	-0.28565
YLL026W	-0.285421
YNL336W	-0.285035
YOL151W	-0.284668
YML079W	-0.284542
YDR133C	-0.284521
YDL149W	-0.284326
YJL073W	-0.28424
YGR230W	-0.283471
YPR122W	-0.283194
YOR327C	-0.282545
YOR050C	-0.282264
YDL039C	-0.282209
YLR095C	-0.281656
YLL020C	-0.281337
YJL181W	-0.281132
YJR020W	-0.280997
YMR087W	-0.280792
YDL054C	-0.280211
YBR010W	-0.279651
YDR068W	-0.279543
YGL051W	-0.279533
YMR189W	-0.278736
YMR262W	-0.27845
YBR291C	-0.277859
YIR038C	-0.277837
YMR232W	-0.277837
YPR196W	-0.277068
YLR455W	-0.277062
YGL080W	-0.276907
YJR008W	-0.275567
YCR101C	-0.274747
YOL137W	-0.273932
YDR513W	-0.273797
YOR240W	-0.273652
YAL034C	-0.27357
YJL037W	-0.273276
YDR462W	-0.272436
YIR032C	-0.272227
YCR085W	-0.271867
YJL199C	-0.271863
YPL130W	-0.271644
YMR009W	-0.271402
YLR209C	-0.270902
YDR285W	-0.26997
YDL018C	-0.269566
YER090W	-0.268739
YLR267W	-0.266612
YBR299W	-0.264459
YER066W	-0.263771
YHR125W	-0.263136
YAR031W	-0.263045
YDL187C	-0.262973
YDL101C	-0.26257
YER088C	-0.262538
YPL134C	-0.2625
YNL030W	-0.26247
YGR008C	-0.262204
YHR152W	-0.260892
YIL086C	-0.260682
YJL100W	-0.260478
YCL038C	-0.260295
YNL269W	-0.260279
YLL016W	-0.259599
YDL051W	-0.259182
YCR060W	-0.2587
YNR009W	-0.258614
YNL193W	-0.258533
YGL261C	-0.258234
YOR097C	-0.257687
YBR008C	-0.257126
YJR103W	-0.256959
YDR305C	-0.256885
YDR279W	-0.256323
YPL087W	-0.256053
YNL104C	-0.255636
YBR005W	-0.255183
YOR091W	-0.25434
YGR015C	-0.254332
YPR125W	-0.25379
YNL334C	-0.253578
YLL017W	-0.253467
YKR036C	-0.253288
YOL011W	-0.253109
YIL149C	-0.251826
YMR137C	-0.251556
YNL001W	-0.250651
YDR214W	-0.250529
YLR144C	-0.249958
YMR299C	-0.249659
YLR054C	-0.249626
YKL164C	-0.249621
YNL224C	-0.249057
YML108W	-0.248851
YML053C	-0.24859
YGL125W	-0.248403
YOR321W	-0.248042
YGL251C	-0.247995
YMR196W	-0.247874
YLR416C	-0.24764
YML096W	-0.247485
YDR386W	-0.247264
YPL026C	-0.247002
YIL087C	-0.246902
YFR053C	-0.246561
YNR061C	-0.246419
YOL128C	-0.246164
YBR232C	-0.245616
YMR029C	-0.244409
YDR120C	-0.243831
YFL053W	-0.243653
YOR339C	-0.243003
YDR430C	-0.242432
YGL121C	-0.241771
YJL095W	-0.241238
YDL172C	-0.240761
YKR074W	-0.240682
YNL328C	-0.239944
YLR264W	-0.2395
YMR152W	-0.239431
YFR034C	-0.239338
YBR098W	-0.239322
YOR239W	-0.238971
YFR057W	-0.238746
YML083C	-0.238453
YNL264C	-0.238287
YGR241C	-0.238188
YBR212W	-0.237881
YGR229C	-0.237728
YJR110W	-0.237499
YMR306W	-0.237481
YFR032C-A	-0.237076
YGL010W	-0.236658
YGR044C	-0.236549
YLL015W	-0.235791
YFL019C	-0.235577
YER181C	-0.235451
YPL263C	-0.234233
YDR222W	-0.23406
YER055C	-0.23364
YBR113W	-0.23345
YOR092W	-0.23321
YIR002C	-0.231866
YPR119W	-0.230532
YBL106C	-0.230476
YJL186W	-0.230312
YKL102C	-0.230233
YOL163W	-0.230104
YGR295C	-0.229774
YNL275W	-0.229639
YLR072W	-0.229474
YOR054C	-0.229436
YOR223W	-0.228929
YNR066C	-0.228833
YIL002C	-0.228817
YKL147C	-0.228724
YIL047C	-0.228501
YMR124W	-0.227945
YMR080C	-0.22778
YCR050C	-0.22778
YOL053W	-0.227755
YJL182C	-0.226952
YOL092W	-0.226463
YJL212C	-0.226112
YDL129W	-0.225935
YBR208C	-0.22561
YMR052C-A	-0.224918
YIR039C	-0.224577
YLR227C	-0.223663
YPR023C	-0.222292
YAR037W	-0.222233
YIR020W-B	-0.221898
YDR469W	-0.221627
YLR043C	-0.220938
YIL001W	-0.220307
YOR127W	-0.220177
YOR013W	-0.220171
YPL034W	-0.220157
YCR088W	-0.220122
YAL007C	-0.220036
YDR063W	-0.219982
YNL105W	-0.219701
YLR180W	-0.219689
YDR150W	-0.2196
YLR327C	-0.219583
YOL015W	-0.219526
YDR209C	-0.219444
YGL015C	-0.219421
YBR263W	-0.21938
YBR186W	-0.219305
YDR157W	-0.219206
YIL045W	-0.219206
YCR102W-A	-0.219048
YLL025W	-0.219008
YNL173C	-0.218657
YDL178W	-0.218082
YOR383C	-0.216831
YLR041W	-0.216702
YOL060C	-0.216435
YLR271W	-0.216101
YPL018W	-0.215972
YLR290C	-0.215143
YGR130C	-0.214869
YNR049C	-0.214805
YKL038W	-0.214746
YNL144C	-0.213881
YGR232W	-0.213879
YOR041C	-0.213783
YCR032W	-0.213735
YMR225C	-0.213334
YAL031C	-0.212814
YMR237W	-0.212655
YNL125C	-0.21254
YDR223W	-0.211728
YDR535C	-0.211573
YBR285W	-0.211115
YGR249W	-0.210715
YOL037C	-0.209434
YDR277C	-0.209353
YOR049C	-0.209132
YOR128C	-0.208124
YOR298W	-0.207543
YLR404W	-0.207272
YMR018W	-0.207162
YDR124W	-0.206944
YLR079W	-0.206728
YKL133C	-0.206317
YOR252W	-0.205978
YMR253C	-0.205933
YDL179W	-0.2059
YDR192C	-0.205427
YER011W	-0.205155
YLR107W	-0.205155
YHR160C	-0.204875
YOR034C	-0.204483
YMR107W	-0.204158
YMR144W	-0.203992
YPL197C	-0.2039
YPR114W	-0.203731
YDL048C	-0.203578
YOL136C	-0.202253
YBR149W	-0.201981
YGL226C-A	-0.201925
YGR118W	-0.201851
YPL214C	-0.200743
YDR094W	-0.200573
YIL014W	-0.2003
YMR195W	-0.200274
YKL174C	-0.199266
YJL213W	-0.199132
YML011C	-0.199096
YLL021W	-0.199042
YDR426C	-0.19833
YGL029W	-0.198252
YNL339C	-0.19813
YPL081W	-0.19809
YMR027W	-0.197978
YPR083W	-0.197688
YPR147C	-0.196431
YJL153C	-0.196406
YHL007C	-0.195387
YDR539W	-0.194765
YKL215C	-0.194651
YOR107W	-0.194378
YLR096W	-0.194185
YER034W	-0.194047
YNL255C	-0.19381
YLR031W	-0.193781
YPL074W	-0.19358
YLR081W	-0.192131
YHR185C	-0.191636
YKR097W	-0.191113
YNL329C	-0.190663
YFL055W	-0.190259
YJL038C	-0.189705
YMR011W	-0.189273
YIL164C	-0.188747
YBR105C	-0.188741
YNL058C	-0.188431
YJR080C	-0.188411
YML005W	-0.188135
YGL004C	-0.187762
YDL038C	-0.186866
YGL258W	-0.186827
YPL113C	-0.186801
YAL037W	-0.186006
YAL065C	-0.185777
YIL088C	-0.185575
YLL057C	-0.185483
YKL132C	-0.185086
YGR149W	-0.184024
YAL024C	-0.183711
YMR101C	-0.182715
YBR260C	-0.18192
YKL156W	-0.181402
YMR025W	-0.181159
YLR448W	-0.18115
YDR306C	-0.180694
YDR340W	-0.180526
YMR173W-A	-0.180374
YBR012C	-0.179098
YIR036C	-0.178848
YNL316C	-0.178614
YBR157C	-0.178611
YOR381W	-0.178187
YPL039W	-0.177986
YOR137C	-0.177845
YGR240C	-0.177588
YKL101W	-0.177521
YDL023C	-0.177356
YJR009C	-0.177182
YML002W	-0.176876
YKL184W	-0.176615
YNL045W	-0.176076
YHR180W	-0.175542
YCR099C	-0.174895
YNL211C	-0.174874
YNL162W	-0.174766
YOR010C	-0.173927
YGR129W	-0.173697
YKL168C	-0.173144
YCR011C	-0.172901
YER020W	-0.172508
YJL118W	-0.172368
YML033W	-0.171586
YGL250W	-0.171538
YDR304C	-0.171455
YHR195W	-0.170817
YBR264C	-0.170311
YHR171W	-0.170275
YMR292W	-0.169708
YJL215C	-0.169578
YMR320W	-0.169419
YCR089W	-0.169206
YLL019C	-0.168156
YIL058W	-0.167587
YMR095C	-0.165726
YNL009W	-0.164741
YDL050C	-0.164248
YNL053W	-0.163951
YKL183W	-0.163626
YFR020W	-0.163535
YJL045W	-0.163375
YKL007W	-0.163308
YDL176W	-0.163288
YBR205W	-0.16267
YBR076W	-0.162488
YLL042C	-0.162075
YPR156C	-0.162032
YPR152C	-0.161983
YPL274W	-0.161882
YKL096W	-0.16185
YJR095W	-0.161803
YGL063W	-0.161572
YDL162C	-0.161417
YBR301W	-0.16106
YPR008W	-0.160717
YIR020C	-0.160407
YIL120W	-0.160341
YBL055C	-0.160241
YBR273C	-0.160241
YKR050W	-0.160127
YDR400W	-0.159279
YMR297W	-0.158861
YOR062C	-0.158308
YCL013W	-0.158153
YLR082C	-0.157828
YPL048W	-0.157644
YOL131W	-0.157558
YML035C	-0.157384
YNL283C	-0.157181
YNR040W	-0.15691
YGL003C	-0.155389
YGR279C	-0.155095
YOL083W	-0.154899
YLR004C	-0.154845
YJR062C	-0.154648
YGL053W	-0.154577
YPL119C	-0.154238
YMR272C	-0.154166
YPL253C	-0.154061
YER179W	-0.154016
YHR001W-A	-0.153826
YGL021W	-0.153783
YFR056C	-0.153275
YPR193C	-0.153143
YMR130W	-0.153036
YDR253C	-0.152927
YFL041W	-0.152583
YJR154W	-0.152205
YMR305C	-0.151706
YBR062C	-0.151372
YGL205W	-0.151349
YHR031C	-0.151085
YLR453C	-0.150124
YOR093C	-0.149688
YML056C	-0.148638
YBR074W	-0.148142
YNL168C	-0.148066
YPR149W	-0.147975
YIL168W	-0.147707
YOR212W	-0.147444
YDR536W	-0.147328
YML131W	-0.147136
YMR002W	-0.147114
YHR159W	-0.147049
YMR245W	-0.146853
YJR149W	-0.146087
YNL129W	-0.145797
YLL030C	-0.145593
YBL067C	-0.145393
YBL086C	-0.144704
YMR105C	-0.14456
YNL138W	-0.144324
YEL067C	-0.144225
YJR036C	-0.144089
YOR231W	-0.143639
YJR094C	-0.143276
YLL052C	-0.143265
YLR246W	-0.143034
YLR097C	-0.141965
YKL221W	-0.141873
YIR044C	-0.14161
YDR441C	-0.141527
YDR358W	-0.14137
YNL204C	-0.140786
YML087C	-0.140573
YCR092C	-0.140536
YLR012C	-0.140122
YGR124W	-0.13968
YIL085C	-0.138856
YEL014C	-0.138749
YGR132C	-0.138467
YCR098C	-0.13842
YBR250W	-0.138166
YGR088W	-0.137764
YJL116C	-0.137325
YDR221W	-0.136673
YDR100W	-0.136519
YHR021W-A	-0.136194
YMR120C	-0.135804
YKL129C	-0.135619
YOR314W	-0.134506
YGL031C	-0.134406
YML084W	-0.134317
YDL180W	-0.134064
YLR098C	-0.133457
YLR390W	-0.133399
YJR031C	-0.133392
YMR265C	-0.133261
YBR182C	-0.132489
YFR054C	-0.132388
YKR084C	-0.132129
YOR009W	-0.130804
YKR104W	-0.130385
YLR092W	-0.129861
YFR055W	-0.129269
YNR068C	-0.128957
YKL140W	-0.128769
YOR318C	-0.128473
YOR101W	-0.128446
YOR040W	-0.128144
YOR349W	-0.127834
YFL028C	-0.127468
YJL066C	-0.127333
YNL274C	-0.127324
YBR052C	-0.127083
YLR445W	-0.126661
YBR028C	-0.126303
YBR059C	-0.125927
YFL023W	-0.125873
YDL159W	-0.125775
YJL049W	-0.124648
YMR058W	-0.124136
YMR157C	-0.124134
YMR155W	-0.124129
YJL083W	-0.123921
YHR207C	-0.123852
YLR135W	-0.123716
YGR014W	-0.122908
YOR105W	-0.122605
YGR064W	-0.122395
YER010C	-0.122277
YDR484W	-0.121699
YHL047C	-0.121527
YIL131C	-0.121442
YML090W	-0.121325
YDR447C	-0.120964
YDR502C	-0.120829
YER091C	-0.12071
YBR068C	-0.120664
YMR017W	-0.120519
YFR046C	-0.120509
YJL131C	-0.120133
YGR066C	-0.120112
YDR274C	-0.120004
YGL199C	-0.119799
YPL257W	-0.118404
YBR207W	-0.118221
YEL071W	-0.116335
YBR244W	-0.116145
YKR032W	-0.116007
YOL114C	-0.116007
YMR278W	-0.11567
YBR242W	-0.115564
YKR064W	-0.114334
YMR068W	-0.113937
YBR129C	-0.113437
YBR108W	-0.113214
YER091C-A	-0.113006
YFR025C	-0.112947
YLR123C	-0.112914
YGL235W	-0.112246
YHR039C	-0.111979
YOR386W	-0.111665
YMR295C	-0.111577
YOR343C	-0.111472
YMR214W	-0.110873
YOL088C	-0.110422
YCR024C-A	-0.110171
YDR142C	-0.110121
YOR090C	-0.109915
YDR281C	-0.109613
YIL094C	-0.109223
YKL076C	-0.109141
YDL170W	-0.108955
YBR218C	-0.108815
YIR003W	-0.108629
YER044C-A	-0.108628
YDR492W	-0.108556
YPL232W	-0.10832
YKL162C	-0.108004
YPL111W	-0.107221
YGL012W	-0.106965
YPL004C	-0.106415
YIL154C	-0.105599
YAL030W	-0.105592
YKL033W-A	-0.105562
YLR120C	-0.105495
YDL188C	-0.104537
YKL214C	-0.104357
YHR146W	-0.104006
YDR109C	-0.103807
YJL077C	-0.10316
YGR070W	-0.102854
YGR142W	-0.102834
YLL041C	-0.1028
YGL254W	-0.102524
YJL138C	-0.102095
YHR087W	-0.101892
YJR099W	-0.101742
YJR024C	-0.101575
YNR057C	-0.101211
YEL028W	-0.100801
YIR027C	-0.100708
YGR001C	-0.100656
YPL241C	-0.100581
YLR044C	-0.100041
YBR224W	-0.0996864
YGR003W	-0.0995342
YJL137C	-0.0993176
YML042W	-0.0993042
YDR403W	-0.099235
YML054C	-0.097912
YHL009C	-0.0976992
YDL088C	-0.0976205
YJL192C	-0.0972806
YAL028W	-0.0971349
YDR313C	-0.0970348
YIR014W	-0.0967786
YER060W-A	-0.0966449
YHR106W	-0.0961781
YJL106W	-0.095798
YMR251W	-0.0951077
YDR374C	-0.0948454
YNL154C	-0.0937273
YDR312W	-0.09368
YPR117W	-0.0927353
YIL136W	-0.0925951
YPL185W	-0.0925301
YBR210W	-0.0924785
YLR235C	-0.0924148
YPL167C	-0.092124
YLR432W	-0.0921154
YOR138C	-0.0916603
YNL046W	-0.0915867
YOR155C	-0.091083
YDL109C	-0.0905076
YBR295W	-0.0897548
YDR368W	-0.0896522
YDR059C	-0.0891778
YMR151W	-0.088592
YHL024W	-0.0885509
YDR406W	-0.0884819
YER042W	-0.0883759
YDR501W	-0.0882902
YKL142W	-0.0877669
YDR295C	-0.0875721
YBR054W	-0.0874813
YOR289W	-0.0860769
YKL107W	-0.0860377
YEL023C	-0.0859012
YPR009W	-0.0858353
YDR352W	-0.0855538
YMR244C-A	-0.085332
YDR123C	-0.0846834
YLR121C	-0.0846546
YAL029C	-0.0841321
YGR025W	-0.0829418
YIL166C	-0.0827972
YEL072W	-0.0825588
YOR283W	-0.0824815
YGL208W	-0.0819275
YOR053W	-0.0819043
YLR273C	-0.081798
YOL103W	-0.0816162
YLR191W	-0.0812863
YOR118W	-0.0811662
YJR015W	-0.0807499
YMR110C	-0.0806815
YHR014W	-0.0802922
YMR306C-A	-0.0802474
YML036W	-0.0799699
YGL229C	-0.0793083
YDR317W	-0.0789393
YOR367W	-0.0788742
YNL212W	-0.0785127
YKR005C	-0.0777743
YPR118W	-0.0768857
YNL012W	-0.0768748
YFL047W	-0.0765054
YPR021C	-0.0762286
YDR117C	-0.0758309
YNR032C-A	-0.0756618
YLL024C	-0.0755825
YNL195C	-0.075559
YGR224W	-0.0753968
YDL093W	-0.0753302
YBR040W	-0.0740582
YNL335W	-0.074025
YBR281C	-0.0738649
YOL048C	-0.0738077
YNL159C	-0.0733346
YLR437C	-0.0728225
YBR183W	-0.0727874
YKR076W	-0.0726678
YBL015W	-0.071565
YGR201C	-0.0713552
YDR286C	-0.0711714
YML048W-A	-0.0711663
YKR102W	-0.0709703
YPR089W	-0.070943
YAR023C	-0.0709401
YGR236C	-0.0704168
YKL105C	-0.0703296
YKL091C	-0.0702747
YOR351C	-0.0702128
YOR173W	-0.0698693
YNL096C	-0.0697879
YNL072W	-0.069475
YJL107C	-0.0682056
YNR075W	-0.0681368
YDR183W	-0.0681357
YBR293W	-0.0675146
YIL074C	-0.0673921
YFR017C	-0.0671941
YPR127W	-0.0665218
YML095C	-0.0661332
YOR135C	-0.0660361
YJL218W	-0.0660356
YGR250C	-0.0658814
YER046W-A	-0.0656834
YDR178W	-0.0644074
YPR037C	-0.0640526
YOR011W	-0.0638191
YKL158W	-0.0630674
YPL250C	-0.0629227
YBR241C	-0.0627542
YDR273W	-0.0623835
YDR102C	-0.0621799
YOR184W	-0.0620294
YMR254C	-0.0615167
YLR241W	-0.06
YPL125W	-0.0595701
YGR108W	-0.0592165
YCL055W	-0.0586076
YKL031W	-0.0581108
YPL070W	-0.0578138
YJR049C	-0.0577396
YOL029C	-0.0576162
YOR113W	-0.056846
YOR163W	-0.0568221
YPL225W	-0.0568039
YLR178C	-0.0566236
YKL106W	-0.056546
YOL056W	-0.0564602
YKL100C	-0.0554521
YNL054W	-0.0550871
YJL060W	-0.0538717
YGR093W	-0.0536348
YDL169C	-0.0536332
YKR058W	-0.0535357
YBR158W	-0.0534854
YHR161C	-0.0533073
YDL136W	-0.0528785
YOL160W	-0.0519933
YIL165C	-0.051822
YDL070W	-0.0514402
YBR116C	-0.0514052
YAL064C-A	-0.0513935
YJR058C	-0.0513685
YML018C	-0.0513319
YCR102C	-0.0513122
YNL304W	-0.05092
YKL103C	-0.050905
YDR503C	-0.0506788
YIL167W	-0.049266
YLR427W	-0.0487934
YLR446W	-0.0487795
YDR035W	-0.0485668
YOR378W	-0.0484142
YFL003C	-0.0483871
YKL217W	-0.0483837
YML004C	-0.0482514
YDR425W	-0.0471925
YOR345C	-0.0469447
YLR151C	-0.0467039
YER180C	-0.0462959
YPL114W	-0.0461942
YDR169C	-0.0460248
YML118W	-0.045836
YML038C	-0.0456195
YJL043W	-0.0450621
YOR190W	-0.0446223
YDL186W	-0.0445999
YKL027W	-0.0445396
YIL114C	-0.0444332
YKL128C	-0.0443845
YKL117W	-0.0441223
YJL021C	-0.0435065
YOR015W	-0.0433858
YBR145W	-0.0428888
YPL230W	-0.0426585
YDR421W	-0.042531
YGR281W	-0.0424125
YOR313C	-0.0423735
YNR014W	-0.0420698
YFR049W	-0.0416369
YOL080C	-0.0402865
YIR034C	-0.0401279
YGR161C	-0.0399465
YFR039C	-0.0398442
YNL326C	-0.0397729
YJR010C-A	-0.0397645
YOL070C	-0.0396638
YJR152W	-0.0392462
YPL115C	-0.038678
YLR042C	-0.0385945
YNR008W	-0.0385212
YKL161C	-0.0383406
YNR055C	-0.0382943
YGR117C	-0.0381085
YKR087C	-0.0379595
YJL057C	-0.0378127
YKR069W	-0.0376759
YER068C-A	-0.0376351
YKR060W	-0.037057
YLL005C	-0.0369944
YER004W	-0.0368665
YOR180C	-0.0361271
YMR250W	-0.0360484
YIR031C	-0.0358452
YJL013C	-0.0353502
YOR315W	-0.0346934
YOR304C-A	-0.0346027
YMR303C	-0.0345678
YDR383C	-0.0344154
YDR497C	-0.0338355
YMR109W	-0.0328655
YIL013C	-0.0321965
YLR434C	-0.0317269
YJR135C	-0.0315256
YDR272W	-0.0312983
YKL188C	-0.0312112
YNR056C	-0.0312098
YPL259C	-0.0311216
YLR049C	-0.0310185
YPR185W	-0.0309202
YPR062W	-0.030901
YLR296W	-0.030782
YDL027C	-0.0303829
YHR096C	-0.0299958
[truncated: 2,169 more rows]

## Sheet: Supplementary Table 2
Supplementary Table 2: GO enrichment of most enriched and depleted processes after growth under paraquat stress
Average log fold change (paraquat vs. no paraquat) and corresponding p-value of each GO category as calculated by the competitive GO enrichment test from the R package edgeR.
Remark: the list is limited to categories in which at least two genes had a value for the log fold change.
GO category	NumberGenes	AveragelogFC	Pvalue	FDR
mitochondrial translation	63	2.11639	4.26386e-11	2.20228e-07
mitochondrial large ribosomal subunit	32	2.15262	1.39263e-07	0.000359646
mitochondrial inner membrane	135	1.02723	4.54423e-06	0.00782364
mitochondrial small ribosomal subunit	20	1.61905	1.71519e-05	0.0221474
extrinsic component of mitochondrial inner membrane	17	1.87867	2.8438e-05	0.0293764
chromatin silencing complex	5	-3.14874	0.000101868	0.0657687
mitochondrial matrix	75	1.27804	9.25484e-05	0.0657687
ubiquinone biosynthetic process	8	1.33364	9.62649e-05	0.0657687
protein targeting to vacuole	34	-2.70429	0.00012024	0.0690044
nuclear-transcribed mRNA catabolic process, non-stop decay	11	-2.40638	0.000151561	0.0782814
ATP export	15	-3.39518	0.000230108	0.0948894
histone exchange	10	-3.0868	0.000211879	0.0948894
structural constituent of ribosome	144	0.829209	0.000238831	0.0948894
nuclear telomeric heterochromatin	7	-2.43616	0.000378463	0.139626
positive regulation of mitochondrial translation	11	1.39506	0.000455014	0.156677
translation	155	0.813217	0.000508106	0.164023
aerobic respiration	29	1.06286	0.000634491	0.192773
late endosome to vacuole transport	13	-2.98412	0.00068279	0.195533
establishment of protein-containing complex localization to telomere	5	-1.91457	0.00071929	0.195533
transcription factor complex	6	0.978484	0.000886796	0.229015
large ribosomal subunit	13	1.55334	0.000944281	0.232248
Golgi stack	2	-7.03803	0.0012489	0.236451
DNA replication-independent nucleosome assembly	5	-3.08949	0.00132404	0.236451
protein phosphatase inhibitor activity	6	-0.902007	0.00125694	0.236451
nuclear-transcribed mRNA catabolic process, 3'-5' exonucleolytic nonsense-mediated decay	7	-0.725926	0.00128705	0.236451
mitochondrion	707	0.528354	0.0010366	0.236451
peptidyl-diphthamide biosynthetic process from peptidyl-histidine	5	1.19849	0.0013276	0.236451
cellular hyperosmotic response	3	1.78001	0.00131412	0.236451
Rpd3L-Expanded complex	17	1.91649	0.00113248	0.236451
Ino80 complex	9	1.72449	0.00166971	0.278194
aminoacyl-tRNA ligase activity	10	2.87171	0.00165957	0.278194
positive regulation of DNA-dependent DNA replication initiation	4	-3.5408	0.00192036	0.291725
ER membrane protein complex	4	-1.32451	0.00191137	0.291725
endosome	104	-1.23899	0.00182687	0.291725
protein transport to vacuole involved in ubiquitin-dependent protein catabolic process via the multivesicular body sorting pathway	13	-1.97506	0.00235307	0.347246
nucleosome binding	13	-2.38571	0.00267833	0.353859
late endosome membrane	20	-1.98304	0.00272792	0.353859
protein membrane anchor	9	-1.39892	0.00311288	0.353859
mitochondrial electron transport, ubiquinol to cytochrome c	11	0.584475	0.00271488	0.353859
NuA3 histone acetyltransferase complex	4	0.674257	0.0031515	0.353859
NuA3a histone acetyltransferase complex	4	0.674257	0.0031515	0.353859
2-oxoglutarate metabolic process	4	1.51768	0.00297234	0.353859
mitochondrial oxoglutarate dehydrogenase complex	4	1.51768	0.00297234	0.353859
translation regulator activity	10	1.69916	0.00311728	0.353859
positive regulation of stress-activated MAPK cascade	3	1.89908	0.00247983	0.353859
glycosphingolipid biosynthetic process	3	2.50021	0.00310983	0.353859
membrane coat	9	-1.98635	0.00361898	0.397703
protein retention in Golgi apparatus	10	-2.66936	0.00388567	0.398494
Hrd1p ubiquitin ligase ERAD-L complex	10	0.557724	0.00387649	0.398494
oxoglutarate dehydrogenase complex	2	1.63815	0.00381365	0.398494
tRNA aminoacylation for protein translation	7	3.28471	0.00393479	0.398494
Golgi lumen	3	1.09006	0.0044195	0.438975
Sec62/Sec63 complex	2	2.29609	0.00450527	0.439051
intralumenal vesicle formation	7	-4.59087	0.00463874	0.443687
BLOC-1 complex	6	-0.737518	0.00489534	0.451508
positive regulation of actin cytoskeleton reorganization	6	1.0645	0.00485317	0.451508
nuclear heterochromatin	3	-3.60203	0.00523627	0.45848
endosome membrane	51	-1.60015	0.00519488	0.45848
nuclear chromosome, telomeric region	18	-1.11227	0.00523723	0.45848
positive regulation of TORC1 signaling	7	-2.64135	0.00534453	0.460075
mitochondrial electron transport, cytochrome c to oxygen	8	0.777086	0.0057095	0.468088
sphingolipid biosynthetic process	12	0.903825	0.00570274	0.468088
mitochondria-nucleus signaling pathway	5	1.62914	0.00561542	0.468088
nuclear-transcribed mRNA poly(A) tail shortening	5	-3.33083	0.00638616	0.472265
protein localization to endosome	6	-2.98272	0.00744481	0.472265
nuclear pericentric heterochromatin	3	-2.79386	0.00629004	0.472265
Swr1 complex	8	-2.64999	0.00741263	0.472265
cellular carbohydrate metabolic process	6	-2.26688	0.00740228	0.472265
cellular protein-containing complex localization	7	-0.817764	0.00661765	0.472265
endosome organization	7	-0.669369	0.00597315	0.472265
protein folding in endoplasmic reticulum	9	-0.65326	0.00643385	0.472265
ribosome	205	0.541441	0.00672664	0.472265
NuA3b histone acetyltransferase complex	3	0.688606	0.0072528	0.472265
mitochondrial respiratory chain complex IV	7	0.907551	0.00735793	0.472265
MAPK cascade	5	0.940793	0.00683859	0.472265
RAVE complex	2	1.15815	0.00749771	0.472265
osmosensory signaling via phosphorelay pathway	2	1.84441	0.00714863	0.472265
RNA polymerase III preinitiation complex assembly	2	2.11859	0.00746173	0.472265
glutaminyl-tRNA synthase (glutamine-hydrolyzing) activity	2	2.68211	0.0067255	0.472265
glutaminyl-tRNAGln biosynthesis via transamidation	2	2.68211	0.0067255	0.472265
glutamyl-tRNA(Gln) amidotransferase complex	2	2.68211	0.0067255	0.472265
oxidoreductase activity, acting on the aldehyde or oxo group of donors, disulfide as acceptor	2	2.88267	0.00624508	0.472265
respiratory chain	12	0.527609	0.00804976	0.500692
cell wall-bounded periplasmic space	5	0.780318	0.0081429	0.500692
epsilon DNA polymerase complex	3	0.952252	0.00855009	0.501832
negative regulation of cellular hyperosmotic salinity response by negative regulation of transcription from RNA polymerase II promoter	2	1.17882	0.0084705	0.501832
PcG protein complex	2	1.17882	0.0084705	0.501832
RNA polymerase II distal enhancer sequence-specific DNA binding	2	1.17882	0.0084705	0.501832
mitochondrial respiratory chain complex III	9	0.628353	0.00870867	0.505396
retrograde protein transport, ER to cytosol	5	0.767534	0.00882209	0.50629
poly(A)-specific ribonuclease activity	5	-2.84747	0.00936501	0.529589
positive regulation of ubiquitin-dependent endocytosis	2	1.16359	0.00953568	0.529589
regulation of intracellular transport	2	1.16359	0.00953568	0.529589
methylated histone binding	11	1.22457	0.00997083	0.542098
Rpd3L complex	10	2.44379	0.00987613	0.542098
AP-3 adaptor complex	4	-5.55953	0.0102706	0.548189
Hrd1p ubiquitin ligase ERAD-M complex	2	2.07301	0.0102951	0.548189
ESCRT I complex	3	-4.89886	0.0107088	0.551081
Mon1-Ccz1 complex	2	-3.63537	0.0111513	0.551081
protein targeting to vacuolar membrane	2	-3.63537	0.0111513	0.551081
iron import into the mitochondrion	2	-2.13376	0.011203	0.551081
pyridoxal 5'-phosphate salvage	3	-1.67894	0.0106405	0.551081
mitochondrial genome maintenance	23	1.53417	0.0105295	0.551081
HIR complex	3	-4.08441	0.011452	0.556397
endosome transport via multivesicular body sorting pathway	6	-3.7002	0.011742	0.556397
cytochrome-c oxidase activity	7	0.907551	0.0117387	0.556397
ATPase inhibitor activity	3	1.16475	0.0115416	0.556397
negative regulation of chromatin silencing at telomere	12	2.18763	0.0121006	0.56818
RNA-dependent DNA biosynthetic process	3	-3.38234	0.0127217	0.581483
negative regulation of ceramide biosynthetic process	2	0.38209	0.0126193	0.581483
phosphatidic acid transporter activity	3	2.40148	0.0126034	0.581483
nucleosome mobilization	7	1.68151	0.0135077	0.609157
oligopeptide export from mitochondrion	2	1.911	0.013681	0.609157
oligopeptide-transporting ATPase activity	2	1.911	0.013681	0.609157
stress-activated MAPK cascade	3	1.41918	0.0140619	0.614224
mitochondrial nucleoid	17	1.5945	0.0142705	0.614224
Prp19 complex	6	-0.679188	0.014805	0.622365
U2-type catalytic step 1 spliceosome	6	-0.679188	0.014805	0.622365
response to singlet oxygen	2	-10.2743	0.0163957	0.63013
protein localization by the Cvt pathway	37	-1.43647	0.0159021	0.63013
peroxidase activity	10	-1.18215	0.016285	0.63013
mitochondrial fission	7	-1.09826	0.0158014	0.63013
positive regulation of G1 to G0 transition	3	-0.97318	0.0161698	0.63013
positive regulation of mitotic cell cycle phase transition	3	-0.97318	0.0161698	0.63013
glutathione metabolic process	12	-0.409657	0.0160595	0.63013
oligosaccharide-lipid intermediate biosynthetic process	3	0.579927	0.0160712	0.63013
rRNA processing	46	0.83451	0.0153847	0.63013
obsolete mitochondrial respiratory chain complex III biogenesis	4	1.41695	0.0157712	0.63013
obsolete mitochondrial respiratory chain complex IV biogenesis	5	2.13092	0.0154785	0.63013
intracellular protein transport	74	-1.12383	0.0167079	0.634533
oxoglutarate dehydrogenase (succinyl-transferring) activity	3	1.80994	0.0168813	0.636437
retrograde transport, endosome to Golgi	19	-1.50398	0.0171391	0.641474
vesicle-mediated transport	83	-0.877384	0.0174868	0.649778
DNA polymerase processivity factor activity	2	1.32609	0.0178009	0.652068
replicative senescence	2	1.32609	0.0178009	0.652068
acetyl-CoA biosynthetic process from pyruvate	4	3.05436	0.0179667	0.653507
PAN complex	2	-1.05022	0.0183294	0.657439
mitochondrial respiratory chain complex IV assembly	10	1.60607	0.0182376	0.657439
Pip2-Oaf1 complex	2	0.39047	0.0196259	0.694299
positive regulation of fatty acid beta-oxidation	2	0.39047	0.0196259	0.694299
Rab guanyl-nucleotide exchange factor activity	3	-3.37824	0.0203167	0.699572
chromatin silencing at centromere	4	-2.13239	0.0202129	0.699572
positive regulation of TOR signaling	4	-1.69409	0.0202553	0.699572
mitochondrial membrane organization	2	2.47862	0.0202408	0.699572
negative regulation of chromatin silencing involved in replicative cell aging	5	-2.53461	0.0208335	0.706743
regulation of chromatin silencing	2	-4.32594	0.0211376	0.708932
ESCRT-0 complex	2	-3.08331	0.0320692	0.710063
Elongator holoenzyme complex	5	-2.55074	0.0324769	0.710063
Golgi to vacuole transport	20	-2.44272	0.0308701	0.710063
PAS complex	5	-2.17702	0.031314	0.710063
SAS acetyltransferase complex	3	-1.76883	0.0216967	0.710063
DNA replication origin binding	8	-1.71978	0.0280805	0.710063
Ras guanyl-nucleotide exchange factor activity	3	-1.5484	0.0336346	0.710063
positive regulation of filamentous growth of a population of unicellular organisms in response to starvation	3	-1.44244	0.0333451	0.710063
acetyltransferase activity	4	-1.34313	0.0256496	0.710063
vacuole fusion, non-autophagic	24	-1.27283	0.0295206	0.710063
nicotinate nucleotide salvage	4	-1.26849	0.027839	0.710063
cellular response to hypoxia	2	-1.19538	0.0338619	0.710063
cellular response to amino acid stimulus	6	-1.11456	0.0256452	0.710063
phosphatidylinositol-3-phosphate binding	27	-1.0957	0.0228673	0.710063
TRAPPII protein complex	2	-0.948544	0.0313602	0.710063
oxidoreductase activity, acting on the CH-NH2 group of donors	2	-0.892846	0.0244048	0.710063
Golgi vesicle transport	2	-0.859709	0.0262783	0.710063
negative regulation of ubiquitin protein ligase activity	4	-0.739817	0.0284233	0.710063
protein transport	218	-0.714389	0.0265676	0.710063
fungal-type vacuole membrane	154	-0.704822	0.0281298	0.710063
phosphatidylinositol binding	21	-0.65807	0.0287506	0.710063
negative regulation of phosphoprotein phosphatase activity	6	-0.651587	0.0309128	0.710063
U2-type catalytic step 2 spliceosome	5	-0.61468	0.029734	0.710063
short-chain fatty acid metabolic process	2	-0.564776	0.0335271	0.710063
regulation of cell growth	6	-0.539708	0.030415	0.710063
regulation of ruffle assembly	3	-0.494114	0.0269983	0.710063
defense response to virus	4	-0.480333	0.0304745	0.710063
positive regulation of translation	5	-0.472842	0.0339168	0.710063
actin filament binding	16	-0.418736	0.0328722	0.710063
protein glutathionylation	3	-0.411171	0.021968	0.710063
regulation of glycolytic process	2	-0.357338	0.0298225	0.710063
chromosome	67	-0.121721	0.0322065	0.710063
ferric-chelate reductase (NADPH) activity	7	0.280055	0.0259179	0.710063
sulfite reductase (NADPH) activity	2	0.376523	0.026645	0.710063
sulfite reductase complex (NADPH)	2	0.376523	0.026645	0.710063
mitochondrial envelope	9	0.394656	0.0283835	0.710063
ubiquinol-cytochrome-c reductase activity	8	0.568559	0.0228643	0.710063
endoplasmic reticulum unfolded protein response	13	0.595817	0.0314845	0.710063
protein glycosylation	37	0.603018	0.0330631	0.710063
cell adhesion involved in single-species biofilm formation	3	0.820291	0.0325652	0.710063
ATP adenylyltransferase activity	2	0.830289	0.0231392	0.710063
bis(5'-nucleosyl)-tetraphosphatase activity	2	0.830289	0.0231392	0.710063
sulfate adenylyltransferase (ADP) activity	2	0.830289	0.0231392	0.710063
RNA methyltransferase activity	4	0.877233	0.0303731	0.710063
DNA insertion or deletion binding	4	0.882931	0.0332105	0.710063
negative regulation of protein serine/threonine kinase activity	7	0.902866	0.0324234	0.710063
MutLalpha complex	4	0.939014	0.0277039	0.710063
CCAAT-binding factor complex	4	1.06656	0.0252949	0.710063
regulation of cellular respiration	4	1.06656	0.0252949	0.710063
oxidative phosphorylation	3	1.10254	0.028544	0.710063
negative regulation of ATPase activity	3	1.11571	0.0235223	0.710063
mitochondrial respiratory chain	2	1.1868	0.0330416	0.710063
intracellular sequestering of iron ion	3	1.20796	0.0239808	0.710063
GTPase activating protein binding	2	1.28843	0.0324748	0.710063
luminal surveillance complex	2	1.3939	0.0307674	0.710063
negative regulation of ascospore formation	2	1.44467	0.0335787	0.710063
mannosyl-inositol phosphorylceramide biosynthetic process	2	1.6505	0.0335425	0.710063
citrate metabolic process	2	1.66422	0.0239506	0.710063
mitochondrial translational elongation	2	1.97735	0.0233885	0.710063
mitochondrial translational initiation	6	2.14315	0.0298287	0.710063
(1->6)-beta-D-glucan biosynthetic process	3	2.23537	0.0213531	0.710063
exosome (RNase complex)	3	2.47299	0.0218717	0.710063
negative regulation of chromatin silencing at rDNA	6	3.55102	0.0339565	0.710063
histone deacetylase activity (H4-K16 specific)	2	-3.84299	0.0349599	0.712206
NAD-dependent histone deacetylase activity (H3-K9 specific)	2	-3.84299	0.0349599	0.712206
axial cellular bud site selection	9	0.477161	0.0347811	0.712206
regulation of mitochondrion organization	2	1.82782	0.0345045	0.712206
regulation of transcription from RNA polymerase II promoter in response to oxidative stress	4	-6.05048	0.0495964	0.712295
response to nutrient	2	-5.22	0.0521759	0.712295
lagging strand elongation	2	-4.37747	0.0695384	0.712295
L-aspartate transmembrane transporter activity	3	-4.15166	0.0712035	0.712295
phospholipid-hydroperoxide glutathione peroxidase activity	2	-3.85183	0.0995437	0.712295
mitochondria-associated ubiquitin-dependent protein catabolic process	5	-3.57833	0.0881411	0.712295
pentose-phosphate shunt, non-oxidative branch	3	-2.93703	0.0897228	0.712295
vesicle docking	11	-2.60926	0.0959362	0.712295
Gtr1-Gtr2 GTPase complex	2	-2.48084	0.0428302	0.712295
multivesicular body membrane	3	-2.36845	0.0431113	0.712295
protein localization to vacuolar membrane	4	-2.30127	0.0446948	0.712295
chromatin silencing at subtelomere	2	-2.28824	0.0601322	0.712295
chromosome, subtelomeric region	2	-2.28824	0.0601322	0.712295
vacuolar transport	18	-2.1545	0.0563263	0.712295
disulfide oxidoreductase activity	6	-2.05395	0.0660976	0.712295
meiotic DNA double-strand break processing	4	-2.00449	0.0725705	0.712295
vesicle fusion	12	-1.96312	0.0610376	0.712295
double-strand break repair via break-induced replication	7	-1.89616	0.0654117	0.712295
aminoacyl-tRNA hydrolase activity	2	-1.8555	0.0955418	0.712295
pyridoxal kinase activity	2	-1.85209	0.0540847	0.712295
multivesicular body assembly	2	-1.84819	0.0809138	0.712295
lysosome	4	-1.77144	0.0633649	0.712295
protein insertion into ER membrane	5	-1.76252	0.0768257	0.712295
vacuole inheritance	14	-1.75155	0.0933171	0.712295
catalase activity	2	-1.75065	0.0369206	0.712295
GET complex	3	-1.74164	0.0944992	0.712295
SNAP receptor activity	11	-1.70345	0.0884606	0.712295
regulation of vacuole fusion, non-autophagic	5	-1.68371	0.0998183	0.712295
SNARE complex	12	-1.57939	0.0940027	0.712295
THO complex part of transcription export complex	3	-1.50811	0.0538509	0.712295
potassium:proton antiporter activity	4	-1.43302	0.0424695	0.712295
vacuolar protein processing	6	-1.41171	0.045294	0.712295
arginine transport	3	-1.3549	0.0704083	0.712295
Golgi trans cisterna	5	-1.33255	0.0998335	0.712295
gene silencing	2	-1.317	0.0441617	0.712295
peroxiredoxin activity	7	-1.30877	0.042893	0.712295
protein deglutathionylation	2	-1.29615	0.0917071	0.712295
peptidyl-tyrosine dephosphorylation	15	-1.28347	0.0580419	0.712295
antioxidant activity	8	-1.28182	0.0740844	0.712295
protein tyrosine phosphatase activity	16	-1.23129	0.0397197	0.712295
chromatin silencing at silent mating-type cassette	22	-1.2082	0.0712474	0.712295
glutathione peroxidase activity	6	-1.17434	0.0859673	0.712295
NAD+ binding	6	-1.15384	0.0964173	0.712295
phosphoserine residue binding	2	-1.10396	0.0703335	0.712295
retromer complex	4	-1.09924	0.0519952	0.712295
Rab protein signal transduction	10	-1.08436	0.084708	0.712295
fructose import	2	-1.05102	0.0517075	0.712295
fungal-type cell wall beta-glucan biosynthetic process	2	-1.02592	0.0803411	0.712295
centromeric DNA binding	5	-1.02543	0.0557874	0.712295
peroxisome fission	7	-1.00645	0.0354932	0.712295
fungal-type cell wall (1->3)-beta-D-glucan biosynthetic process	4	-0.958846	0.0629715	0.712295
7-methylguanosine mRNA capping	2	-0.938698	0.0981595	0.712295
negative regulation of nuclear-transcribed mRNA catabolic process, deadenylation-dependent decay	2	-0.917633	0.0508491	0.712295
positive regulation of protein serine/threonine phosphatase activity	2	-0.917633	0.0508491	0.712295
5'-flap endonuclease activity	6	-0.91324	0.0998113	0.712295
carbohydrate catabolic process	2	-0.883743	0.0638222	0.712295
mannan endo-1,6-alpha-mannosidase activity	2	-0.883743	0.0638222	0.712295
negative regulation of DNA amplification	2	-0.862641	0.0634982	0.712295
solute:proton antiporter activity	4	-0.80781	0.0771077	0.712295
protein localization to chromosome, centromeric region	6	-0.796704	0.05177	0.712295
chromatin silencing at telomere	37	-0.79512	0.0530974	0.712295
cellular response to gamma radiation	2	-0.790065	0.0964516	0.712295
cellular response to X-ray	2	-0.790065	0.0964516	0.712295
Ku70:Ku80 complex	2	-0.790065	0.0964516	0.712295
re-entry into mitotic cell cycle after pheromone arrest	7	-0.76655	0.072216	0.712295
response to cycloheximide	2	-0.749823	0.09898	0.712295
mating-type region heterochromatin	3	-0.722286	0.0678165	0.712295
5-phosphoribose 1-diphosphate biosynthetic process	3	-0.713021	0.0916244	0.712295
ribonucleoside monophosphate biosynthetic process	3	-0.713021	0.0916244	0.712295
ribose phosphate diphosphokinase activity	3	-0.713021	0.0916244	0.712295
ribose phosphate diphosphokinase complex	3	-0.713021	0.0916244	0.712295
1,3-beta-glucanosyltransferase activity	6	-0.690364	0.0854128	0.712295
negative regulation of protein dephosphorylation	3	-0.688599	0.0397111	0.712295
response to UV	2	-0.685887	0.0592375	0.712295
glucosidase II complex	2	-0.67849	0.0800095	0.712295
nuclear-transcribed mRNA catabolic process, exonucleolytic, 3'-5'	4	-0.678061	0.039349	0.712295
Ski complex	4	-0.678061	0.039349	0.712295
basic amino acid transmembrane transporter activity	7	-0.676887	0.0616385	0.712295
response to oxidative stress	13	-0.676268	0.0656654	0.712295
RNA-directed DNA polymerase activity	2	-0.671708	0.0649576	0.712295
retromer, tubulation complex	2	-0.660104	0.0754751	0.712295
vacuole	140	-0.628378	0.0517438	0.712295
translational frameshifting	5	-0.624249	0.0629652	0.712295
vacuolar membrane	123	-0.623581	0.042853	0.712295
CDP-diacylglycerol biosynthetic process	3	-0.620355	0.0480221	0.712295
EGO complex	5	-0.620186	0.0673466	0.712295
glycogen catabolic process	3	-0.612307	0.0945739	0.712295
phagophore	6	-0.610544	0.0482987	0.712295
cysteine transport	2	-0.605764	0.0498919	0.712295
piecemeal microautophagy of the nucleus	33	-0.599184	0.0568282	0.712295
autophagy	43	-0.579698	0.0964006	0.712295
cellular biosynthetic process	4	-0.553987	0.0995557	0.712295
nuclear inner membrane	7	-0.537502	0.0514236	0.712295
regulation of sporulation	2	-0.527921	0.083203	0.712295
succinate-CoA ligase (ADP-forming) activity	2	-0.505074	0.0574823	0.712295
succinyl-CoA metabolic process	2	-0.505074	0.0574823	0.712295
anchored component of plasma membrane	4	-0.489409	0.069526	0.712295
selenite:proton symporter activity	2	-0.466696	0.0475947	0.712295
glucose transmembrane transport	7	-0.462484	0.0519409	0.712295
Asi complex	3	-0.447346	0.0425649	0.712295
transcription factor catabolic process	3	-0.447346	0.0425649	0.712295
protein monoubiquitination	15	-0.44035	0.039456	0.712295
COPII-coated ER to Golgi transport vesicle	20	-0.439798	0.0801151	0.712295
cation transport	15	-0.436526	0.0937707	0.712295
CENP-A containing nucleosome	3	-0.435088	0.0701327	0.712295
glycerol-3-phosphate dehydrogenase [NAD(P)+] activity	2	-0.423836	0.0748167	0.712295
post-mRNA release spliceosomal complex	3	-0.422809	0.0985488	0.712295
glycerol-3-phosphate catabolic process	3	-0.418596	0.0813703	0.712295
glycerol-3-phosphate dehydrogenase [NAD+] activity	3	-0.418596	0.0813703	0.712295
glycerol-3-phosphate dehydrogenase complex	3	-0.418596	0.0813703	0.712295
exocytosis	29	-0.411069	0.0725547	0.712295
anatomical structure morphogenesis	2	-0.395957	0.0906663	0.712295
cell differentiation	2	-0.395957	0.0906663	0.712295
thiamine diphosphate biosynthetic process	4	-0.376757	0.0571694	0.712295
cellular glucose homeostasis	5	-0.374466	0.0831346	0.712295
fructokinase activity	5	-0.374466	0.0831346	0.712295
glucokinase activity	5	-0.374466	0.0831346	0.712295
hexokinase activity	5	-0.374466	0.0831346	0.712295
mannokinase activity	5	-0.374466	0.0831346	0.712295
gamma-aminobutyric acid catabolic process	3	-0.366879	0.0431347	0.712295
positive regulation of histone acetylation	5	-0.357206	0.0673249	0.712295
late nucleophagy	14	-0.343155	0.0786898	0.712295
S-adenosylmethionine biosynthetic process	3	-0.326738	0.0827574	0.712295
rRNA transcription	2	-0.325669	0.0921999	0.712295
alpha-1,4-glucosidase activity	3	-0.313533	0.0620479	0.712295
borate efflux transmembrane transporter activity	3	-0.312175	0.0931264	0.712295
borate transmembrane transport	3	-0.312175	0.0931264	0.712295
maltose metabolic process	8	-0.294694	0.0665757	0.712295
copper ion import	9	-0.282138	0.0600786	0.712295
nitrogen compound metabolic process	8	-0.25176	0.068679	0.712295
fructose-2,6-bisphosphate 2-phosphatase activity	3	-0.239297	0.0634865	0.712295
drug transmembrane transport	22	-0.211429	0.045153	0.712295
centrosome	8	-0.208936	0.0751439	0.712295
integral component of peroxisomal membrane	15	-0.208103	0.0837738	0.712295
NAD biosynthesis via nicotinamide riboside salvage pathway	3	-0.191993	0.0402717	0.712295
glutamate metabolic process	2	-0.187686	0.0418722	0.712295
phosphatidylinositol-3,5-bisphosphate 5-phosphatase activity	5	-0.179775	0.0771319	0.712295
alcohol dehydrogenase (NADP+) activity	8	-0.161786	0.0997037	0.712295
cellular_component	369	-0.0734279	0.0781944	0.712295
iron-sulfur cluster binding	18	0.081963	0.0829657	0.712295
SPOTS complex	3	0.0850649	0.0476011	0.712295
methylation	53	0.112806	0.089985	0.712295
tRNA processing	46	0.187526	0.0895723	0.712295
Set3 complex	9	0.214716	0.0878416	0.712295
L-serine catabolic process	4	0.214803	0.0901275	0.712295
neutral amino acid transport	2	0.222206	0.0936837	0.712295
heterochromatin organization involved in chromatin silencing	5	0.227345	0.0742663	0.712295
cardiolipin acyl-chain remodeling	4	0.22844	0.050178	0.712295
ferric-chelate reductase activity	8	0.245048	0.0505195	0.712295
L-threonine ammonia-lyase activity	3	0.259761	0.0681503	0.712295
inositol metabolic process	3	0.294231	0.0853672	0.712295
protein methylation	4	0.309317	0.0648245	0.712295
incipient cellular bud site	38	0.317104	0.091497	0.712295
3'-tyrosyl-DNA phosphodiesterase activity	2	0.333893	0.0745853	0.712295
donor selection	5	0.335336	0.0765582	0.712295
cell wall chitin metabolic process	3	0.345037	0.0841223	0.712295
transferase activity, transferring hexosyl groups	5	0.351162	0.0604147	0.712295
ubiquitin-dependent ERAD pathway	31	0.352907	0.0742547	0.712295
tRNA dihydrouridine synthase activity	4	0.35821	0.0657994	0.712295
tRNA dihydrouridine synthesis	4	0.35821	0.0657994	0.712295
pseudohyphal growth	43	0.362218	0.059706	0.712295
negative regulation of sphingolipid biosynthetic process	2	0.38209	0.0418835	0.712295
regulation of formin-nucleated actin cable assembly	5	0.396596	0.0996743	0.712295
negative regulation of cytoplasmic translation	3	0.405979	0.0459567	0.712295
cAMP-dependent protein kinase activity	3	0.407348	0.0444154	0.712295
negative regulation of cytoplasmic mRNA processing body assembly	3	0.407348	0.0444154	0.712295
protein kinase A signaling	3	0.407348	0.0444154	0.712295
cAMP-dependent protein kinase complex	3	0.407348	0.0819614	0.712295
positive regulation of pseudohyphal growth by positive regulation of transcription from RNA polymerase II promoter	3	0.427108	0.0781416	0.712295
nuclear polyadenylation-dependent rRNA catabolic process	6	0.428209	0.0779659	0.712295
intramolecular lyase activity	2	0.440388	0.040984	0.712295
phosphoenolpyruvate transmembrane import into Golgi lumen	2	0.451785	0.0587831	0.712295
phosphoenolpyruvate transmembrane transporter activity	2	0.451785	0.0587831	0.712295
mitochondrial respiratory chain complex III assembly	7	0.452161	0.0371868	0.712295
sphingolipid metabolic process	11	0.453945	0.0562562	0.712295
phosphate ion transmembrane transport	4	0.455382	0.0706262	0.712295
mannosyltransferase activity	18	0.460935	0.0908839	0.712295
polysaccharide catabolic process	8	0.472688	0.0662112	0.712295
chitin deacetylase activity	2	0.490315	0.0953473	0.712295
chitosan layer of spore wall	2	0.490315	0.0953473	0.712295
meiotic telomere clustering	2	0.491116	0.0784319	0.712295
mannosylation	21	0.514383	0.0618937	0.712295
cellular bud membrane	6	0.523221	0.0922114	0.712295
ribosome biogenesis	49	0.525345	0.0899953	0.712295
organic acid transmembrane transporter activity	3	0.553246	0.0669914	0.712295
invasive growth in response to glucose limitation	33	0.580507	0.0524521	0.712295
TRAMP complex	5	0.586496	0.0759127	0.712295
peptidyl-tyrosine phosphorylation	6	0.595843	0.0470434	0.712295
protein tyrosine kinase activity	6	0.595843	0.0470434	0.712295
regulation of macroautophagy	3	0.605583	0.0916109	0.712295
phospholipid translocation	10	0.607073	0.0785841	0.712295
chitin catabolic process	4	0.617626	0.0457719	0.712295
tryptophan transport	2	0.654854	0.0532988	0.712295
4 iron, 4 sulfur cluster binding	12	0.661111	0.0428278	0.712295
dolichyl pyrophosphate Man9GlcNAc2 alpha-1,3-glucosyltransferase activity	2	0.67051	0.0445245	0.712295
protein N-linked glycosylation	25	0.678057	0.0584782	0.712295
phospholipid transport	16	0.683542	0.0994967	0.712295
regulation of gene expression	10	0.691486	0.0771602	0.712295
thiamine pyrophosphate binding	6	0.692248	0.0821417	0.712295
rDNA condensation	4	0.693986	0.0469074	0.712295
protein localization to nucleolar rDNA repeats	4	0.693986	0.0758826	0.712295
ATPase binding	3	0.706538	0.0959414	0.712295
MAP kinase activity	5	0.71368	0.0451287	0.712295
mitochondrial ribosome	8	0.722651	0.0433182	0.712295
response to pheromone triggering conjugation with cellular fusion	5	0.727314	0.0818431	0.712295
proteasome assembly	9	0.727778	0.0611782	0.712295
protein serine/threonine/tyrosine kinase activity	4	0.75007	0.0979781	0.712295
cellular response to osmotic stress	11	0.759131	0.0491433	0.712295
heme transport	3	0.781422	0.0983103	0.712295
negative regulation of septation initiation signaling	2	0.78768	0.0554037	0.712295
carbon catabolite activation of transcription from RNA polymerase II promoter	5	0.844716	0.0973199	0.712295
osmosensory signaling MAPK cascade	4	0.847896	0.0470745	0.712295
RNA methylation	3	0.870195	0.0472594	0.712295
exonucleolytic trimming to generate mature 3'-end of 5.8S rRNA from tricistronic rRNA transcript (SSU-rRNA, 5.8S rRNA, LSU-rRNA)	5	0.873917	0.0694765	0.712295
nuclear mRNA surveillance of mRNA 3'-end processing	3	0.893842	0.0791538	0.712295
Vps55/Vps68 complex	2	0.907374	0.0490149	0.712295
MutLgamma complex	2	0.912721	0.0597275	0.712295
proteasomal ubiquitin-independent protein catabolic process	4	0.944728	0.0896862	0.712295
5-amino-1-ribofuranosylimidazole-4-carboxamide transmembrane transport	3	0.973967	0.0386203	0.712295
5-amino-1-ribofuranosylimidazole-4-carboxamide transmembrane transporter activity	3	0.973967	0.0386203	0.712295
thiamine transport	3	0.973967	0.0386203	0.712295
chromatin DNA binding	3	0.978009	0.0661772	0.712295
activation of MAPKKK activity	3	0.995235	0.0449968	0.712295
positive regulation of transcription, DNA-templated	7	1.01387	0.0463662	0.712295
ribosomal large subunit assembly	15	1.0276	0.0938348	0.712295
heteroduplex DNA loop binding	7	1.02946	0.0416767	0.712295
cytochrome c-heme linkage	2	1.04174	0.0470948	0.712295
ligase activity	40	1.04928	0.0777438	0.712295
cytochrome-b5 reductase activity, acting on NAD(P)H	2	1.06229	0.0853201	0.712295
profilin binding	2	1.09003	0.0859642	0.712295
energy reserve metabolic process	2	1.09098	0.0630508	0.712295
nuclear polyadenylation-dependent CUT catabolic process	5	1.09273	0.066807	0.712295
citrate (Si)-synthase activity	3	1.11903	0.0762397	0.712295
RNA polymerase I activity	4	1.14388	0.096382	0.712295
RNA polymerase I complex	4	1.14388	0.096382	0.712295
RNA processing	9	1.1624	0.0651896	0.712295
negative regulation of meiotic nuclear division	6	1.17287	0.0836768	0.712295
hyperosmotic response	6	1.17497	0.0379239	0.712295
cardiolipin metabolic process	6	1.18548	0.0453859	0.712295
regulation of nuclear cell cycle DNA replication	2	1.20305	0.0798853	0.712295
cell cortex of cell tip	4	1.23764	0.0888633	0.712295
carbon-nitrogen ligase activity, with glutamine as amido-N-donor	2	1.27894	0.059126	0.712295
cAMP-dependent protein kinase inhibitor activity	2	1.28843	0.080876	0.712295
regulation of phospholipid biosynthetic process	2	1.30552	0.0439732	0.712295
dsDNA loop formation	2	1.3215	0.0435662	0.712295
GPI anchor metabolic process	2	1.36611	0.051862	0.712295
peptide transmembrane transporter activity	2	1.37944	0.0712433	0.712295
histone deacetylase complex	7	1.37999	0.0874763	0.712295
positive regulation of transcription initiation from RNA polymerase II promoter	2	1.41478	0.0491225	0.712295
leucine catabolic process	2	1.47391	0.0947286	0.712295
RSC-type complex	4	1.51432	0.0576393	0.712295
translation repressor activity, mRNA regulatory element binding	2	1.53853	0.0887109	0.712295
posttranslational protein targeting to membrane, translocation	3	1.55119	0.0364438	0.712295
dinucleotide insertion or deletion binding	2	1.57176	0.0410417	0.712295
termination of RNA polymerase I transcription	2	1.59022	0.0813791	0.712295
maturation of SSU-rRNA	8	1.62368	0.0836999	0.712295
DNA-directed 5'-3' RNA polymerase activity	5	1.64773	0.0643599	0.712295
DNA binding, bending	6	1.6876	0.0379362	0.712295
integral component of mitochondrial membrane	5	1.7173	0.0810876	0.712295
protein import into mitochondrial intermembrane space	2	1.81462	0.0932697	0.712295
mitochondrial RNA processing	2	1.8442	0.0839825	0.712295
phosphoprotein binding	2	1.96133	0.0537055	0.712295
mitochondrial transcription	2	1.9863	0.0713722	0.712295
DNA end binding	2	2.00298	0.0428937	0.712295
mitochondrial pyruvate dehydrogenase complex	7	2.17055	0.0664228	0.712295
prefoldin complex	5	2.17738	0.059218	0.712295
mitochondrial promoter sequence-specific DNA binding	2	2.43438	0.0492812	0.712295
mitochondrial fusion	4	2.598	0.0891231	0.712295
ribonuclease III activity	2	2.79307	0.0486206	0.712295
transcription export complex 2	3	2.91889	0.0719189	0.712295
'de novo' protein folding	3	3.00797	0.0634464	0.712295
Lsm1-7-Pat1 complex	3	3.4355	0.0599	0.712295
small nucleolar ribonucleoprotein complex	3	3.72405	0.0971787	0.712295
TIM23 mitochondrial import inner membrane translocase complex	2	-1.05303	0.100113	0.713222
regulation of endocytosis	3	-0.155174	0.10091	0.713972
mRNA 3'-UTR binding	7	0.715874	0.100795	0.713972
DNA-binding transcription repressor activity, RNA polymerase II-specific	2	1.22559	0.100862	0.713972
histone demethylase activity	2	1.22559	0.100862	0.713972
histone methyltransferase complex	2	1.22559	0.100862	0.713972
sucrose alpha-glucosidase activity	4	-0.394972	0.10193	0.715144
long-chain fatty acid transporter activity	3	0.344547	0.10172	0.715144
regulation of nuclear-transcribed mRNA poly(A) tail shortening	2	1.83265	0.102076	0.715144
nuclear envelope organization	2	-6.03594	0.143132	0.715889
Lst4-Lst7 complex	2	-4.13543	0.13676	0.715889
phosphatidylinositol biosynthetic process	2	-3.91882	0.13454	0.715889
positive regulation of transcription from RNA polymerase II promoter involved in meiotic cell cycle	2	-3.63512	0.119544	0.715889
cyclin-dependent protein serine/threonine kinase activity	3	-3.16588	0.13429	0.715889
dynamin family protein polymerization involved in mitochondrial fission	2	-2.872	0.130406	0.715889
ubiquitin-dependent protein catabolic process via the multivesicular body sorting pathway	12	-2.72507	0.115406	0.715889
ESCRT III complex	4	-2.60461	0.10904	0.715889
phosphatidylserine binding	3	-2.37987	0.117868	0.715889
cellular response to alkaline pH	4	-2.21166	0.131488	0.715889
multivesicular body	4	-1.92763	0.112847	0.715889
nucleoplasmic THO complex	2	-1.89892	0.110068	0.715889
retromer, cargo-selective complex	3	-1.77556	0.136906	0.715889
DNA replication, removal of RNA primer	7	-1.6194	0.137641	0.715889
endomembrane system	14	-1.54589	0.136236	0.715889
condensed nuclear chromosome outer kinetochore	2	-1.49496	0.106294	0.715889
establishment of meiotic sister chromatid cohesion	2	-1.49496	0.106294	0.715889
response to hydrogen peroxide	4	-1.28477	0.106601	0.715889
copper ion export	2	-1.27208	0.136523	0.715889
integral component of fungal-type vacuolar membrane	2	-1.18869	0.114192	0.715889
negative regulation of antisense RNA transcription	4	-1.1422	0.140423	0.715889
fungal-type cell wall biogenesis	12	-1.09859	0.107468	0.715889
positive regulation of microtubule polymerization	2	-1.08437	0.132688	0.715889
acetate biosynthetic process	3	-1.05149	0.108709	0.715889
aldehyde dehydrogenase [NAD(P)+] activity	3	-1.05149	0.108709	0.715889
telomere maintenance via telomerase	8	-0.758536	0.13153	0.715889
DNA topological change	5	-0.729217	0.119837	0.715889
histone methylation	3	-0.611689	0.138791	0.715889
glucose import	3	-0.606336	0.115779	0.715889
hexose metabolic process	3	-0.603883	0.115779	0.715889
actin cortical patch localization	14	-0.578266	0.13704	0.715889
translation reinitiation	2	-0.568504	0.127385	0.715889
protein dephosphorylation	42	-0.560529	0.126113	0.715889
phosphoprotein phosphatase activity	34	-0.558842	0.125105	0.715889
tRNA (guanine-N2-)-methyltransferase activity	2	-0.543986	0.129483	0.715889
acyl-CoA hydrolase activity	2	-0.490848	0.10434	0.715889
cytosine transport	3	-0.471214	0.146352	0.715889
purine-containing compound transmembrane transport	3	-0.471214	0.146352	0.715889
positive regulation of GTPase activity	30	-0.455114	0.130569	0.715889
aspartic-type endopeptidase activity	8	-0.442917	0.106348	0.715889
basic amino acid transport	6	-0.436854	0.134874	0.715889
CoA-synthesizing protein complex	2	-0.431821	0.132929	0.715889
coenzyme A biosynthetic process	2	-0.431821	0.132929	0.715889
phosphopantothenoylcysteine decarboxylase activity	2	-0.431821	0.132929	0.715889
phosphopantothenoylcysteine decarboxylase complex	2	-0.431821	0.132929	0.715889
cellular manganese ion homeostasis	7	-0.426511	0.13663	0.715889
cofactor binding	6	-0.402416	0.136596	0.715889
COP9 signalosome	4	-0.386256	0.126278	0.715889
protein deneddylation	4	-0.386256	0.126278	0.715889
positive regulation of exit from mitosis	2	-0.375416	0.124823	0.715889
poly(A) binding	6	-0.370983	0.11467	0.715889
chromosome segregation	28	-0.370504	0.146211	0.715889
spore membrane bending pathway	3	-0.369369	0.126507	0.715889
fatty acid oxidation	2	-0.36798	0.120675	0.715889
establishment of mitotic sister chromatid cohesion	9	-0.367285	0.126827	0.715889
phagophore assembly site	24	-0.355088	0.140467	0.715889
regulation of mitotic cell cycle	3	-0.34162	0.143132	0.715889
DNA replication, Okazaki fragment processing	2	-0.323635	0.135061	0.715889
GPI anchor biosynthetic process	6	-0.3153	0.108135	0.715889
ruffle membrane	4	-0.306119	0.140119	0.715889
single-stranded DNA-dependent ATPase activity	3	-0.302422	0.146136	0.715889
cellular response to nutrient levels	2	-0.292179	0.144078	0.715889
glyoxalase III activity	2	-0.292179	0.144078	0.715889
chromosome, centromeric region	30	-0.28017	0.122159	0.715889
glucose 6-phosphate metabolic process	7	-0.27857	0.10348	0.715889
cellular aldehyde metabolic process	6	-0.269224	0.137658	0.715889
protein localization to site of double-strand break	2	-0.258982	0.126908	0.715889
nuclear migration along microtubule	12	-0.257889	0.129618	0.715889
alcohol metabolic process	5	-0.254662	0.119935	0.715889
Holliday junction resolvase complex	2	-0.243293	0.108244	0.715889
oxidoreductase activity, acting on the aldehyde or oxo group of donors, NAD or NADP as acceptor	13	-0.216339	0.143961	0.715889
drug transmembrane transporter activity	15	-0.202063	0.111773	0.715889
NADPH regeneration	5	-0.192142	0.124415	0.715889
actin cortical patch	39	-0.166632	0.145994	0.715889
glyoxylate reductase (NADP) activity	2	-0.157063	0.143313	0.715889
hydroxypyruvate reductase activity	2	-0.157063	0.143313	0.715889
aldo-keto reductase (NADP) activity	3	-0.120083	0.124085	0.715889
anion transmembrane transport	3	-0.0993106	0.145282	0.715889
chromatin assembly or disassembly	15	-0.0428992	0.120908	0.715889
nucleotidyltransferase activity	19	-0.0177035	0.127906	0.715889
2 iron, 2 sulfur cluster binding	11	-0.0170362	0.133925	0.715889
cellular bud neck septin ring	9	0.0389398	0.144403	0.715889
reticulophagy	5	0.0506002	0.122785	0.715889
methyltransferase activity	52	0.100465	0.110305	0.715889
first spliceosomal transesterification activity	4	0.11541	0.108134	0.715889
glutamine metabolic process	15	0.133644	0.10881	0.715889
serine-type peptidase activity	10	0.138211	0.134584	0.715889
phosphatidylinositol-3-phosphatase activity	5	0.158203	0.117025	0.715889
peptide transport	5	0.170271	0.130145	0.715889
regulation of mitotic nuclear division	11	0.201046	0.138245	0.715889
activation of protein kinase activity	21	0.222008	0.134541	0.715889
cytosolic large ribosomal subunit	58	0.22808	0.127699	0.715889
threonine catabolic process	3	0.259761	0.114334	0.715889
negative regulation of glycogen biosynthetic process	3	0.278895	0.118067	0.715889
cell septum	4	0.348941	0.135311	0.715889
response to organic substance	2	0.350145	0.118217	0.715889
UDP-glucose transmembrane transport	3	0.370727	0.120002	0.715889
regulation of (1->6)-beta-D-glucan biosynthetic process	2	0.373161	0.105844	0.715889
invasive filamentous growth	4	0.384801	0.130775	0.715889
signal transduction by protein phosphorylation	14	0.385229	0.131289	0.715889
stress-activated protein kinase signaling cascade	14	0.385229	0.131289	0.715889
glutamate dehydrogenase (NADP+) activity	2	0.409348	0.108775	0.715889
heme biosynthetic process	4	0.451017	0.117208	0.715889
negative regulation of catalytic activity	8	0.462915	0.108488	0.715889
positive regulation of transcription from RNA polymerase II promoter by oleic acid	4	0.463393	0.12319	0.715889
septin ring assembly	10	0.501678	0.14362	0.715889
cellular response to neutral pH	3	0.512499	0.134373	0.715889
filamentous growth of a population of unicellular organisms in response to neutral pH	3	0.512499	0.134373	0.715889
inositol-1,2,4,5-tetrakisphosphate 5-phosphatase activity	3	0.512499	0.134373	0.715889
inositol-1,2,4,5,6-pentakisphosphate 5-phosphatase activity	3	0.512499	0.134373	0.715889
inositol-1,3,4,5-tetrakisphosphate 5-phosphatase activity	3	0.512499	0.134373	0.715889
inositol-1,4,5-trisphosphate 5-phosphatase activity	3	0.512499	0.134373	0.715889
inositol-2,4,5,6-tetrakisphosphate 5-phosphatase activity	3	0.512499	0.134373	0.715889
inositol-4,5-bisphosphate 5-phosphatase activity	3	0.512499	0.134373	0.715889
inositol-4,5,6-triphosphate 5-phosphatase activity	3	0.512499	0.134373	0.715889
phosphatidylinositol-3,4,5-trisphosphate 5-phosphatase activity	3	0.512499	0.134373	0.715889
phosphatase activator activity	3	0.533425	0.106042	0.715889
DNA translocase activity	9	0.569265	0.145525	0.715889
sphingosine-1-phosphate phosphatase activity	2	0.577023	0.141538	0.715889
protein maturation by iron-sulfur cluster transfer	4	0.580898	0.131329	0.715889
peptide metabolic process	2	0.596766	0.139325	0.715889
3'-UTR-mediated mRNA destabilization	3	0.6164	0.126134	0.715889
acetyl-CoA:L-glutamate N-acetyltransferase activity	2	0.618753	0.109523	0.715889
methione N-acyltransferase activity	2	0.618753	0.109523	0.715889
ornithine biosynthetic process	2	0.618753	0.109523	0.715889
6-phosphogluconolactonase activity	3	0.621543	0.110043	0.715889
protein autoubiquitination	4	0.631278	0.114322	0.715889
acylglycerol lipase activity	5	0.645676	0.145627	0.715889
integral component of mitochondrial inner membrane	15	0.646279	0.10901	0.715889
maintenance of rDNA	7	0.655806	0.143105	0.715889
MAP-kinase scaffold activity	4	0.657886	0.129362	0.715889
mitochondrion organization	27	0.662172	0.122501	0.715889
spliceosomal complex	15	0.669853	0.11324	0.715889
protein transmembrane transporter activity	7	0.717195	0.146618	0.715889
protein heterodimerization activity	18	0.71942	0.119701	0.715889
cell cycle arrest	3	0.762285	0.108067	0.715889
proteasome storage granule	4	0.802121	0.113886	0.715889
regulation of nitrogen utilization	4	0.89138	0.140774	0.715889
dolichol-linked oligosaccharide biosynthetic process	3	0.894436	0.12066	0.715889
cellular ion homeostasis	10	0.982348	0.133954	0.715889
Shu complex	4	0.990824	0.109639	0.715889
cell adhesion molecule binding	3	0.996336	0.145282	0.715889
cristae formation	4	1.01795	0.107654	0.715889
homocitrate synthase activity	2	1.04525	0.144269	0.715889
acyl-CoA ceramide synthase complex	2	1.15242	0.103372	0.715889
nuclear polyadenylation-dependent snoRNA catabolic process	4	1.23602	0.142925	0.715889
nuclear polyadenylation-dependent snRNA catabolic process	4	1.23602	0.142925	0.715889
nuclear polyadenylation-dependent tRNA catabolic process	4	1.23602	0.142925	0.715889
negative regulation of Ras protein signal transduction	2	1.28843	0.130673	0.715889
mitochondrial respiratory chain complex assembly	2	1.36662	0.106738	0.715889
mRNA 5'-UTR binding	3	1.42708	0.106599	0.715889
Group I intron splicing	5	1.44237	0.112013	0.715889
nuclear exosome (RNase complex)	2	1.45334	0.118901	0.715889
cellular potassium ion homeostasis	4	1.56549	0.131918	0.715889
nucleolar large rRNA transcription by RNA polymerase I	6	1.84814	0.106516	0.715889
sulfurtransferase activity	2	1.88361	0.121644	0.715889
tRNA aminoacylation	3	1.90803	0.145919	0.715889
ERMES complex	4	2.01153	0.132981	0.715889
mitochondrion-endoplasmic reticulum membrane tethering	4	2.01153	0.132981	0.715889
transcriptionally active chromatin	4	3.36529	0.129481	0.715889
positive regulation of invasive growth in response to glucose limitation	4	4.22309	0.143683	0.715889
extrinsic component of plasma membrane	3	-0.811149	0.147403	0.716216
dethiobiotin synthase activity	2	-0.642224	0.147249	0.716216
negative regulation of protein import into nucleus during spindle assembly checkpoint	3	-0.312696	0.14725	0.716216
L-proline transmembrane transporter activity	3	0.169919	0.147316	0.716216
proline transmembrane transport	3	0.169919	0.147316	0.716216
stress granule disassembly	2	-0.301259	0.147577	0.716384
positive regulation of cell cycle	7	-0.181668	0.149293	0.717643
positive regulation of cell proliferation	7	-0.181668	0.149293	0.717643
ER-associated misfolded protein catabolic process	5	0.631319	0.14932	0.717643
small nuclear ribonucleoprotein complex	2	-0.754833	0.150131	0.718653
cation transmembrane transporter activity	9	-0.564159	0.150028	0.718653
positive regulation of nitrogen utilization	2	-0.850993	0.15076	0.719665
regulation of translational termination	4	-0.255274	0.15136	0.720527
mitotic cell cycle	18	-0.178194	0.151299	0.720527
5'-3' exonuclease activity	2	-1.20718	0.152247	0.722268
nicotinamide riboside hydrolase activity	2	-0.21509	0.152214	0.722268
protein catabolic process	17	-0.208439	0.152338	0.722268
microtubule-based movement	8	-0.139922	0.152564	0.722268
transferase activity, transferring glycosyl groups	59	0.252095	0.152948	0.723423
membrane fusion	4	-1.70361	0.153503	0.724058
mitochondrial intermembrane space	39	0.302134	0.153356	0.724058
positive regulation of transcription from RNA polymerase II promoter by galactose	3	-3.2203	0.15381	0.724181
flap endonuclease activity	4	-1.35801	0.153733	0.724181
spindle pole	11	0.482345	0.15397	0.724274
identical protein binding	3	-3.60771	0.15665	0.726193
mitochondrial double-strand break repair via homologous recombination	3	-3.07584	0.155812	0.726193
chromosome organization involved in meiotic cell cycle	2	-2.47207	0.156737	0.726193
L-glutamate transmembrane transporter activity	5	-2.28484	0.158109	0.726193
rescue of stalled ribosome	2	-0.994929	0.154772	0.726193
nuclear pore transmembrane ring	2	-0.735336	0.157846	0.726193
negative regulation of transcription involved in G2/M transition of mitotic cell cycle	2	-0.436669	0.157346	0.726193
positive regulation of DNA replication initiation	2	-0.436669	0.157346	0.726193
positive regulation of transcription involved in G2/M transition of mitotic cell cycle	2	-0.436669	0.157346	0.726193
glucose binding	9	-0.255665	0.158846	0.726193
transporter activity	38	-0.105519	0.157885	0.726193
'de novo' L-methionine biosynthetic process	2	0.0419525	0.157287	0.726193
cellular bud neck septin ring organization	5	0.0918397	0.159861	0.726193
serine-type endopeptidase activity	9	0.139743	0.156222	0.726193
iron ion transport	11	0.179639	0.15827	0.726193
nucleotide metabolic process	10	0.28608	0.156462	0.726193
mRNA methylation	2	0.352942	0.155166	0.726193
RNA N6-methyladenosine methyltransferase complex	2	0.352942	0.155166	0.726193
positive regulation of thiamine biosynthetic process	2	0.582155	0.154784	0.726193
negative regulation of DNA-binding transcription factor activity	2	0.716043	0.157897	0.726193
cellular response to oleic acid	5	0.958279	0.159288	0.726193
ATP biosynthetic process	6	2.61566	0.159114	0.726193
negative regulation of transcription by RNA polymerase I	5	2.93218	0.156783	0.726193
positive regulation of actin filament polymerization	2	1.09003	0.160544	0.72674
potassium ion transport	8	-0.460142	0.160897	0.727699
formaldehyde catabolic process	2	0.261442	0.161158	0.727758
extrinsic component of vacuolar membrane	2	-3.19829	0.163956	0.730138
response to reactive oxygen species	3	-0.886702	0.165239	0.730138
ubiquitin-ubiquitin ligase activity	5	-0.826145	0.164084	0.730138
cytoplasmic side of mitochondrial outer membrane	2	-0.617255	0.164089	0.730138
drug export	3	-0.424899	0.161953	0.730138
cyclin-dependent protein serine/threonine kinase regulator activity	18	-0.424235	0.169211	0.730138
aldehyde dehydrogenase (NAD) activity	8	-0.415311	0.1672	0.730138
alpha-glucosidase activity	2	-0.401963	0.165573	0.730138
glucan 1,4-alpha-maltotriohydrolase activity	2	-0.401963	0.165573	0.730138
maltose alpha-glucosidase activity	2	-0.401963	0.165573	0.730138
maltose catabolic process	2	-0.401963	0.165573	0.730138
decanoate-CoA ligase activity	3	-0.386197	0.16824	0.730138
long-chain fatty acid metabolic process	3	-0.386197	0.16824	0.730138
retrograde vesicle-mediated transport, Golgi to ER	14	-0.218818	0.165535	0.730138
protein secretion	8	-0.184592	0.169099	0.730138
phosphoric ester hydrolase activity	6	-0.122341	0.164826	0.730138
cortical protein anchoring	2	-0.119669	0.164692	0.730138
poly(A)+ mRNA export from nucleus	10	0.0912051	0.169188	0.730138
monooxygenase activity	7	0.213258	0.164929	0.730138
S-adenosylmethionine-dependent methyltransferase activity	13	0.292741	0.166422	0.730138
siroheme biosynthetic process	2	0.362236	0.164704	0.730138
phosphatidylinositol-4,5-bisphosphate 5-phosphatase activity	4	0.377874	0.163343	0.730138
protein kinase inhibitor activity	4	0.378779	0.162083	0.730138
respiratory chain complex IV assembly	2	0.462301	0.165777	0.730138
polyamine transmembrane transport	4	0.530117	0.16257	0.730138
channel regulator activity	2	0.590991	0.165635	0.730138
positive regulation of glycerol transport	2	0.590991	0.165635	0.730138
ATP:ADP antiporter activity	2	0.937267	0.163336	0.730138
protein lipoylation	4	2.28634	0.165418	0.730138
histone modification	3	2.66057	0.166702	0.730138
regulation of histone H2B conserved C-terminal lysine ubiquitination	3	2.66057	0.166702	0.730138
RNA polymerase II C-terminal domain phosphoserine binding	3	2.66057	0.166702	0.730138
transcription-coupled nucleotide-excision repair	4	3.01511	0.168435	0.730138
pyridoxine metabolic process	2	-0.209652	0.169467	0.730633
arginine metabolic process	3	-0.49651	0.170731	0.735468
sphingosine N-acyltransferase activity	3	0.744019	0.171393	0.736289
U6 snRNP	3	3.34872	0.171515	0.736289
DNA replication checkpoint	4	-1.60241	0.17211	0.73683
replication fork arrest	5	-0.423572	0.172457	0.73683
endoplasmic reticulum palmitoyltransferase complex	2	-0.388506	0.17228	0.73683
protein localization to bud neck	9	0.425442	0.172474	0.73683
CORVET complex	2	-6.07113	0.176705	0.737228
autophagosome maturation	2	-3.12124	0.177316	0.737228
Golgi to endosome transport	11	-1.18877	0.174697	0.737228
postreplication repair	10	-1.06649	0.177728	0.737228
mannose metabolic process	3	-0.606336	0.177478	0.737228
telomere tethering at nuclear periphery	9	-0.567956	0.176176	0.737228
polysomal ribosome	6	-0.479271	0.173924	0.737228
TFIID-class transcription factor complex binding	2	-0.172812	0.176701	0.737228
nucleoside metabolic process	12	0.102937	0.175574	0.737228
N-terminal protein N-methyltransferase activity	2	0.419988	0.173401	0.737228
galactose metabolic process	6	0.565048	0.177353	0.737228
glucosidase activity	7	0.868225	0.174364	0.737228
enzyme inhibitor activity	6	1.06597	0.173958	0.737228
positive regulation of Arp2/3 complex-mediated actin nucleation	5	-0.173968	0.178336	0.738064
proteasome regulatory particle	2	-1.74277	0.182293	0.739636
NAD-dependent histone deacetylase activity	6	-1.18167	0.180177	0.739636
intracellular transport	2	-0.829779	0.180492	0.739636
2-isopropylmalate synthase activity	2	-0.345205	0.181797	0.739636
glycerol-3-phosphate O-acyltransferase activity	2	-0.34171	0.182302	0.739636
glycerone-phosphate O-acyltransferase activity	2	-0.34171	0.182302	0.739636
sn-1-glycerol-3-phosphate C16:0-DCA-CoA acyl transferase activity	2	-0.34171	0.182302	0.739636
transferase activity	422	0.168079	0.182235	0.739636
potassium channel activity	2	0.172247	0.179916	0.739636
nucleus organization	2	0.413382	0.181282	0.739636
mitochondrial mRNA processing	4	1.08492	0.179774	0.739636
transfer RNA gene-mediated silencing	9	1.2062	0.180094	0.739636
phospholipid homeostasis	2	1.56784	0.182995	0.739779
phosphatidylinositol-4-phosphate phosphatase activity	4	0.257128	0.183626	0.740381
dodecenoyl-CoA delta-isomerase activity	2	0.136406	0.18404	0.741473
calcineurin complex	3	-0.98397	0.184714	0.741535
calcium-dependent protein serine/threonine phosphatase activity	3	-0.98397	0.184714	0.741535
damaged DNA binding	20	-0.27099	0.184771	0.741535
Rpd3S complex	5	1.48953	0.184578	0.741535
amino acid transport	35	-0.583651	0.185258	0.742903
telomerase RNA binding	4	-0.452179	0.185788	0.743964
nuclear periphery	35	-0.100548	0.186083	0.743996
second spliceosomal transesterification activity	2	-0.396362	0.187447	0.744168
fructose metabolic process	7	-0.0681345	0.187378	0.744168
SAM domain binding	2	0.601547	0.187375	0.744168
mismatch repair complex	9	0.312763	0.188417	0.746691
regulation of mRNA stability	3	0.693459	0.188516	0.746691
ferrous iron transmembrane transport	3	-1.23814	0.189972	0.747419
negative regulation of microtubule depolymerization	3	-0.548593	0.189809	0.747419
endonuclease activity	20	-0.203905	0.190095	0.747419
mannosyl-inositol phosphorylceramide metabolic process	2	-0.199593	0.188978	0.747419
cellular respiration	7	0.303793	0.190073	0.747419
endonucleolytic cleavage to generate mature 3'-end of SSU-rRNA from (SSU-rRNA, 5.8S rRNA, LSU-rRNA)	4	0.583776	0.18957	0.747419
sterol import	8	0.19689	0.190644	0.748235
histidine biosynthetic process	8	0.956493	0.190943	0.748634
tRNA wobble position uridine thiolation	4	1.10563	0.191036	0.748634
inositol phosphate dephosphorylation	7	0.145418	0.191921	0.750964
iron ion transmembrane transporter activity	7	-0.489546	0.193048	0.752992
3'-5'-exoribonuclease activity	8	-0.401151	0.192913	0.752992
phosphate-containing compound metabolic process	4	0.826378	0.192838	0.752992
calcium ion transport	7	-1.61198	0.193546	0.753191
nucleotide catabolic process	2	0.492834	0.194265	0.753286
L-serine ammonia-lyase activity	3	0.175131	0.194638	0.753603
maintenance of cell polarity	9	-0.203924	0.195803	0.753782
modification-dependent protein catabolic process	3	0.582536	0.195821	0.753782
tRNA (uracil) methyltransferase activity	2	0.865003	0.195433	0.753782
alpha-1,6-mannosyltransferase complex	4	1.13856	0.196622	0.753938
sedoheptulose-7-phosphate:D-glyceraldehyde-3-phosphate glyceronetransferase activity	2	-1.07298	0.198047	0.757455
pre-mRNA binding	3	-0.760225	0.198126	0.757455
spliceosomal snRNP assembly	3	-0.760225	0.198126	0.757455
U6 snRNA binding	3	-0.760225	0.198126	0.757455
early endosome	9	-1.09631	0.199459	0.758159
phosphatidylinositol-5-phosphate binding	6	-0.859848	0.199774	0.758159
peroxisome inheritance	4	-0.589232	0.199579	0.758159
nuclear migration involved in conjugation with cellular fusion	3	0.605856	0.199263	0.758159
peptide binding	4	0.640041	0.198904	0.758159
ATP synthesis coupled proton transport	6	2.61566	0.199925	0.758159
proton-transporting ATP synthase activity, rotational mechanism	6	2.61566	0.199925	0.758159
phosphatidylinositol dephosphorylation	8	-0.103555	0.2001	0.758267
U5 snRNA 3'-end processing	4	0.962497	0.200548	0.75841
negative regulation of gluconeogenesis	10	0.970073	0.200776	0.758602
potassium ion transmembrane transport	8	-0.739567	0.202152	0.758779
mannosyl-oligosaccharide glucosidase activity	2	-0.539707	0.201305	0.758779
oligosaccharide metabolic process	2	-0.539707	0.201305	0.758779
C-terminal protein lipidation	6	-0.203446	0.201998	0.758779
response to ethanol	2	-0.133052	0.201785	0.758779
protein kinase activator activity	7	0.1389	0.202439	0.758779
succinate transmembrane transport	2	0.17831	0.201869	0.758779
mating projection tip membrane	3	0.193403	0.2021	0.758779
NADH oxidation	9	0.171163	0.203093	0.760127
oxaloacetate decarboxylase activity	2	-0.481146	0.203709	0.761806
U2-type spliceosomal complex	3	-0.367238	0.204206	0.762082
regulation of cell shape	15	0.214934	0.204526	0.762725
phosphatidylinositol 3-kinase complex, class III, type II	2	-3.75023	0.205115	0.762908
pyridoxine biosynthetic process	4	-0.469169	0.206899	0.762908
G2/M transition of mitotic cell cycle	11	-0.0543671	0.20627	0.762908
organic acid transmembrane transport	2	0.426002	0.20702	0.762908
elongin complex	2	0.690548	0.205768	0.762908
telomere maintenance via recombination	13	0.76642	0.204853	0.762908
bubble DNA binding	2	0.843129	0.206303	0.762908
MutLbeta complex	2	0.843129	0.206303	0.762908
lipid droplet	37	-0.269573	0.207855	0.764652
ubiquitin-dependent endocytosis	7	-0.376932	0.20813	0.765119
Golgi transport complex	3	-6.04524	0.215031	0.767353
mRNA pseudouridine synthesis	5	-1.79794	0.214259	0.767353
positive regulation of nucleic acid-templated transcription	4	-1.23619	0.210897	0.767353
protein domain specific binding	2	-1.10396	0.210033	0.767353
cytosine metabolic process	2	-0.485266	0.212409	0.767353
cyclin-dependent protein kinase holoenzyme complex	17	-0.456626	0.211732	0.767353
protein polyubiquitination	21	-0.248276	0.210021	0.767353
cytoplasmic microtubule organization	3	-0.177249	0.218378	0.767353
phosphatidylinositol-3-phosphate biosynthetic process	4	-0.167514	0.21571	0.767353
wybutosine biosynthetic process	4	-0.143271	0.212078	0.767353
DNA recombination	35	-0.115711	0.211029	0.767353
ribonucleoprotein complex	14	-0.114786	0.216443	0.767353
NAD binding	18	-0.0420669	0.211169	0.767353
single-stranded DNA binding	26	0.164576	0.212118	0.767353
peptidyl-lysine dimethylation	5	0.208264	0.217049	0.767353
mismatched DNA binding	9	0.312763	0.210369	0.767353
condensed nuclear chromosome, centromeric region	6	0.340141	0.210411	0.767353
tricarboxylic acid cycle	24	0.357816	0.211965	0.767353
arginine biosynthetic process	7	0.35794	0.215498	0.767353
endonucleolytic cleavage in ITS1 to separate SSU-rRNA from 5.8S rRNA and LSU-rRNA from tricistronic rRNA transcript (SSU-rRNA, 5.8S rRNA, LSU-rRNA)	9	0.411959	0.216049	0.767353
RNA phosphodiester bond hydrolysis, endonucleolytic	12	0.513662	0.215435	0.767353
SCF ubiquitin ligase complex	11	0.594407	0.218127	0.767353
post-Golgi vesicle-mediated transport	4	0.599303	0.21623	0.767353
SWI/SNF complex	5	0.687293	0.216717	0.767353
RNA polymerase III assembly	2	0.750646	0.215499	0.767353
cellular bud neck septin collar	3	0.77283	0.213726	0.767353
histone H3-K4 trimethylation	2	0.913729	0.216495	0.767353
mRNA cleavage and polyadenylation specificity factor complex	2	1.54221	0.214919	0.767353
phosphotransferase activity, for other substituted phosphate groups	3	1.56215	0.211799	0.767353
protein maturation by [4Fe-4S] cluster transfer	3	2.63231	0.214011	0.767353
protein K63-linked ubiquitination	4	0.412817	0.218767	0.768138
cysteine biosynthetic process	8	0.096608	0.219159	0.76847
DNA duplex unwinding	15	-0.452	0.219675	0.769694
cellular bud	43	0.33731	0.219955	0.769694
protein serine/threonine kinase inhibitor activity	2	1.6242	0.220264	0.770253
meiotic sister chromatid cohesion	2	-0.300466	0.220977	0.770593
transferase activity, transferring alkyl or aryl (other than methyl) groups	5	0.519908	0.22063	0.770593
morphogenesis checkpoint	4	0.835764	0.221071	0.770593
regulation of transcription by RNA polymerase I	6	2.39765	0.221249	0.770593
calcium-dependent cysteine-type endopeptidase activity	2	-3.04477	0.223773	0.772622
protein homooligomerization	5	-1.95901	0.222441	0.772622
response to xenobiotic stimulus	3	-1.27991	0.224036	0.772622
extrinsic component of cytoplasmic side of plasma membrane	4	-0.622838	0.223359	0.772622
hydrogen peroxide catabolic process	6	-0.514407	0.223957	0.772622
detection of glucose	3	-0.461753	0.224027	0.772622
long-chain fatty-acyl-CoA metabolic process	2	-0.3822	0.223674	0.772622
perinuclear endoplasmic reticulum	4	-0.0731995	0.223091	0.772622
negative regulation of pseudohyphal growth	8	0.27784	0.224228	0.772622
nuclear retention of pre-mRNA at the site of transcription	3	3.0759	0.222593	0.772622
siderophore transport	8	-0.0852681	0.224421	0.772757
5'-3' exodeoxyribonuclease activity	2	-1.5802	0.226019	0.773918
carboxy-lyase activity	15	-0.00241201	0.226107	0.773918
regulation of protein complex assembly	4	0.622544	0.225477	0.773918
pyridoxal phosphate biosynthetic process	8	-0.52415	0.227708	0.774533
nucleus-vacuole junction	6	-0.494848	0.228349	0.774533
cation binding	6	-0.429752	0.227692	0.774533
sphingoid long-chain base transport	3	-0.324511	0.227931	0.774533
structural constituent of cell wall	26	-0.203167	0.226797	0.774533
crossover junction endodeoxyribonuclease activity	5	-0.149909	0.227184	0.774533
positive regulation of mitotic spindle pole body separation	4	-0.130202	0.228204	0.774533
transferase activity, transferring acyl groups, acyl groups converted into alkyl on transfer	7	0.679599	0.228545	0.774533
tRNA re-export from nucleus	2	0.92205	0.22843	0.774533
histone demethylase activity (H3-K36 specific)	2	1.32669	0.228836	0.774533
histone H3-K36 demethylation	2	1.32669	0.228836	0.774533
phosphatidylinositol-4,5-bisphosphate binding	10	-0.19504	0.229062	0.774791
gene silencing by RNA	3	-2.66007	0.229774	0.774853
gene silencing involved in chronological cell aging	3	-2.66007	0.229774	0.774853
HDA1 complex	3	-2.66007	0.229774	0.774853
magnesium ion transmembrane transport	2	-0.200464	0.230131	0.774853
regulation of cell size	20	0.0430731	0.229938	0.774853
meiotic gene conversion	2	0.178601	0.230313	0.774962
clathrin-coated vesicle membrane	6	-1.83425	0.230619	0.775488
regulation of mitotic spindle elongation	2	-0.265806	0.231496	0.775837
positive regulation of gluconeogenesis	3	0.259762	0.231324	0.775837
cellular response to organic substance	4	0.374838	0.231625	0.775837
cell wall biogenesis	2	1.20289	0.231514	0.775837
positive regulation of cyclin-dependent protein serine/threonine kinase activity	4	-1.33765	0.232013	0.775855
mitotic G1 DNA damage checkpoint	3	0.561683	0.232208	0.775855
intracellular	148	0.339074	0.232751	0.776589
protein exit from endoplasmic reticulum	4	-0.438902	0.233841	0.778216
histone monoubiquitination	2	0.736235	0.233731	0.778216
lysosomal microautophagy	8	-0.983396	0.234061	0.778444
copper ion transport	9	-0.376495	0.234232	0.778513
cellular response to starvation	12	-0.723899	0.23484	0.77929
establishment of mitochondrion localization	2	-0.669188	0.235326	0.77929
histone lysine methylation	2	-0.653017	0.235777	0.77929
error-free postreplication DNA repair	3	-0.328521	0.236374	0.77929
snRNA stem-loop binding	3	-0.0374631	0.23528	0.77929
U1 snRNA binding	3	-0.0374631	0.23528	0.77929
establishment or maintenance of cell polarity	4	0.293034	0.235786	0.77929
activation of MAPKK activity	4	0.509448	0.236063	0.77929
MAP kinase kinase kinase activity	4	0.509448	0.236063	0.77929
chitinase activity	2	0.744936	0.236427	0.77929
nuclear-transcribed mRNA catabolic process, deadenylation-dependent decay	7	-0.998953	0.237396	0.781732
protein serine/threonine kinase activity	87	0.233664	0.237622	0.781732
negative regulation of transcription from RNA polymerase II promoter in response to stress	2	2.34825	0.239037	0.784389
cellular bud neck	123	0.131109	0.239468	0.785107
response to endoplasmic reticulum stress	9	0.400306	0.239582	0.785107
electron transfer activity	19	-0.134341	0.240451	0.786032
small ribosomal subunit	7	0.725453	0.240987	0.787285
alpha-amylase activity	4	-0.254855	0.241542	0.788102
heterochromatin maintenance involved in chromatin silencing	2	0.325956	0.242065	0.789308
positive regulation of cellular response to amino acid starvation	8	0.198003	0.242378	0.789332
regulation of COPII vesicle coating	2	0.229991	0.242246	0.789332
superoxide metabolic process	3	-2.8188	0.244323	0.789626
cinnamic acid catabolic process	2	-0.246319	0.245067	0.789626
endodeoxyribonuclease activity, producing 5'-phosphomonoesters	3	-0.1798	0.244983	0.789626
oxidized pyrimidine nucleobase lesion DNA N-glycosylase activity	2	0.465143	0.244776	0.789626
regulation of pseudohyphal growth	2	1.3203	0.244907	0.789626
mRNA 3'-end processing	7	2.32403	0.244499	0.789626
mitotic spindle elongation	7	0.200552	0.245982	0.792082
Golgi apparatus	178	-0.586619	0.2466	0.793577
folic acid-containing compound biosynthetic process	3	-0.156976	0.247471	0.794894
alpha-1,6-mannosyltransferase activity	5	1.10485	0.24766	0.795004
syntaxin binding	5	-0.993372	0.247995	0.79555
oxysterol binding	6	-0.315507	0.248292	0.79555
sterol transporter activity	6	-0.315507	0.248292	0.79555
regulation of invasive growth in response to glucose limitation	2	-3.38662	0.253175	0.797328
age-dependent response to oxidative stress involved in chronological cell aging	4	-1.9391	0.268382	0.797328
Golgi medial cisterna	6	-1.41789	0.26876	0.797328
vacuole organization	6	-1.31351	0.257735	0.797328
calcium ion transmembrane transport	9	-1.20646	0.268089	0.797328
TORC1 complex	2	-1.07847	0.262039	0.797328
negative regulation of Rho protein signal transduction	3	-0.886868	0.268884	0.797328
ribonucleoprotein complex binding	6	-0.865527	0.259653	0.797328
Golgi to plasma membrane transport	13	-0.837284	0.254824	0.797328
actin filament bundle	5	-0.802845	0.253885	0.797328
carbohydrate transmembrane transport	2	-0.78878	0.266531	0.797328
mitotic recombination-dependent replication fork processing	2	-0.650186	0.266675	0.797328
negative regulation of phosphatidylglycerol biosynthetic process	2	-0.628629	0.251504	0.797328
metal ion transport	16	-0.576289	0.255412	0.797328
cellular oxidant detoxification	26	-0.496217	0.261772	0.797328
dynein light chain binding	2	-0.472451	0.261848	0.797328
protein import into peroxisome matrix, receptor recycling	5	-0.419567	0.262123	0.797328
mitochondrion localization	4	-0.351539	0.269032	0.797328
formation of translation preinitiation complex	4	-0.334678	0.251284	0.797328
zinc ion import across plasma membrane	2	-0.284341	0.251458	0.797328
stress granule assembly	9	-0.264564	0.265348	0.797328
nuclear pore nuclear basket	5	-0.195587	0.249695	0.797328
L-amino acid transmembrane transporter activity	2	-0.194273	0.268713	0.797328
methionine import across plasma membrane	2	-0.194273	0.268713	0.797328
Dom34-Hbs1 complex	2	-0.19139	0.258021	0.797328
sulfate assimilation	7	-0.180127	0.269186	0.797328
dolichyl-phosphate-mannose-protein mannosyltransferase Pmt5p-Pmt3p dimer complex	2	-0.161686	0.267986	0.797328
tryptophan biosynthetic process	6	-0.119635	0.264939	0.797328
pantothenate biosynthetic process	7	-0.084198	0.267376	0.797328
response to salt stress	9	-0.0136705	0.266838	0.797328
carboxylic ester hydrolase activity	11	0.107094	0.253859	0.797328
positive regulation of transcription by RNA polymerase II	133	0.115553	0.260613	0.797328
hydrogen sulfide biosynthetic process	4	0.210371	0.255354	0.797328
protein phosphorylation	93	0.232658	0.258477	0.797328
Bfa1-Bub2 complex	2	0.241133	0.259334	0.797328
mitotic spindle pole body	2	0.241133	0.259334	0.797328
Kelch-containing formin regulatory complex	2	0.266261	0.255896	0.797328
regulation of vesicle-mediated transport	2	0.266261	0.255896	0.797328
protein tyrosine/serine/threonine phosphatase activity	4	0.268186	0.263027	0.797328
oxaloacetate transmembrane transporter activity	2	0.268911	0.261661	0.797328
oxaloacetate transport	2	0.268911	0.261661	0.797328
oxaloacetate(2-) transmembrane transport	2	0.268911	0.261661	0.797328
MutSalpha complex	3	0.319994	0.267813	0.797328
hydrolase activity, hydrolyzing O-glycosyl compounds	15	0.34069	0.253921	0.797328
maintenance of translational fidelity	2	0.344078	0.252241	0.797328
microtubule-based process	9	0.37499	0.269378	0.797328
negative regulation of invasive growth in response to glucose limitation by negative regulation of transcription from RNA polymerase II promoter	3	0.400085	0.256027	0.797328
cell wall integrity MAPK cascade	10	0.40319	0.265565	0.797328
pyruvate metabolic process	12	0.496028	0.253539	0.797328
polyadenylation-dependent RNA catabolic process	3	0.705365	0.252939	0.797328
protein insertion into mitochondrial inner membrane from matrix side	5	0.791802	0.266349	0.797328
ncRNA polyadenylation	3	0.852325	0.264963	0.797328
polynucleotide adenylyltransferase activity	3	0.852325	0.264963	0.797328
positive regulation of protein serine/threonine kinase activity	5	0.858827	0.260766	0.797328
NatC complex	3	0.919187	0.265487	0.797328
RNA 7-methylguanosine cap binding	2	1.00276	0.258419	0.797328
cadmium ion transport	3	1.44029	0.265473	0.797328
NAD+ kinase activity	4	1.58779	0.262212	0.797328
transcription elongation from RNA polymerase I promoter	5	1.69667	0.267119	0.797328
snoRNA 3'-end processing	2	3.11846	0.255628	0.797328
mitochondrial proton-transporting ATP synthase complex assembly	4	3.23752	0.251698	0.797328
pyruvate dehydrogenase (acetyl-transferring) activity	2	3.75558	0.249476	0.797328
carbohydrate phosphorylation	13	-0.247934	0.269977	0.797756
meiotic mismatch repair	8	0.315289	0.269733	0.797756
maintenance of DNA repeat elements	6	-0.2968	0.271273	0.797926
aspartate transmembrane transport	2	-0.169364	0.270633	0.797926
malate-aspartate shuttle	2	-0.169364	0.270633	0.797926
termination of RNA polymerase II transcription, poly(A)-coupled	3	0.0633368	0.270857	0.797926
thiamine transmembrane transporter activity	2	0.577395	0.271279	0.797926
U2-type prespliceosome	6	0.835536	0.27107	0.797926
microtubule motor activity	7	-0.0908535	0.272142	0.799097
voltage-gated ion channel activity	3	-0.280955	0.272337	0.799216
vesicle docking involved in exocytosis	3	-1.78964	0.279311	0.800174
cellular sphingolipid homeostasis	5	-1.59984	0.277098	0.800174
histone acetyltransferase activity	19	-0.794732	0.275746	0.800174
cellular protein localization	10	-0.728822	0.282578	0.800174
histone H2B ubiquitination	2	-0.541624	0.281433	0.800174
cell morphogenesis involved in conjugation with cellular fusion	7	-0.463528	0.276485	0.800174
replication fork processing	5	-0.412212	0.278906	0.800174
amidophosphoribosyltransferase activity	2	-0.40876	0.277857	0.800174
ubiquitin ligase complex	10	-0.404367	0.277753	0.800174
cell division site	12	-0.3518	0.274464	0.800174
Golgi cis cisterna	3	-0.266408	0.274468	0.800174
septum digestion after cytokinesis	11	-0.228168	0.278571	0.800174
endocytic recycling	5	-0.112497	0.276475	0.800174
tricarboxylate secondary active transmembrane transporter activity	2	-0.111461	0.27669	0.800174
site of double-strand break	8	-0.0550903	0.275045	0.800174
DNA transport	2	-0.0341462	0.277921	0.800174
inorganic anion transport	2	-0.0341462	0.277921	0.800174
pore complex	2	-0.0341462	0.277921	0.800174
porin activity	2	-0.0341462	0.277921	0.800174
voltage-gated anion channel activity	2	-0.0341462	0.277921	0.800174
chaperone binding	12	0.0254214	0.282294	0.800174
translation elongation factor activity	10	0.0915695	0.273353	0.800174
sulfate transmembrane transport	6	0.183369	0.279934	0.800174
sulfate transmembrane transporter activity	6	0.183369	0.279934	0.800174
sulfate transport	6	0.183369	0.279934	0.800174
regulation of phosphatidylinositol dephosphorylation	4	0.242353	0.273525	0.800174
maintenance of protein location in cell	2	0.268943	0.279231	0.800174
ATP-dependent chromatin remodeling	8	0.289814	0.279004	0.800174
glutamate biosynthetic process	11	0.316666	0.282519	0.800174
mitotic spindle assembly checkpoint	14	0.353586	0.281896	0.800174
protein autophosphorylation	10	0.578645	0.28181	0.800174
protein targeting to mitochondrion	8	0.582482	0.281674	0.800174
mitochondrial outer membrane translocase complex	3	0.633173	0.276283	0.800174
small ribosomal subunit rRNA binding	2	0.684981	0.275691	0.800174
histone deacetylase activity	10	0.698613	0.272993	0.800174
RNA cap binding	2	1.70425	0.274338	0.800174
cell wall mannoprotein biosynthetic process	12	0.401604	0.282777	0.800297
histone H4 acetylation	3	-1.46327	0.283922	0.800413
macroautophagy	44	-0.828227	0.283566	0.800413
COPII adaptor activity	2	-0.237994	0.284068	0.800413
positive regulation of starch catabolic process by positive regulation of transcription from RNA polymerase II promoter	2	0.231032	0.284166	0.800413
positive regulation of DNA-binding transcription factor activity	4	0.374838	0.284155	0.800413
glyceraldehyde-3-phosphate dehydrogenase (NAD+) (non-phosphorylating) activity	2	-0.26125	0.28523	0.802405
glycerol ether metabolic process	3	-0.984854	0.286559	0.802778
histone binding	18	-0.828707	0.285938	0.802778
regulation of sphingolipid biosynthetic process	2	-0.175619	0.287009	0.802778
small-subunit processome	8	0.151669	0.287141	0.802778
Sec61 translocon complex	2	0.762737	0.286632	0.802778
SRP-dependent cotranslational protein targeting to membrane	2	0.762737	0.286632	0.802778
Ssh1 translocon complex	2	0.762737	0.286632	0.802778
protein phosphatase 1 binding	3	0.185176	0.287916	0.803395
borate transport	2	-0.297628	0.288716	0.803892
phosphodiesterase I activity	3	-0.278468	0.288334	0.803892
CCR4-NOT complex	2	-0.190378	0.289305	0.804663
mRNA cis splicing, via spliceosome	4	0.123892	0.289208	0.804663
vacuole-mitochondrion membrane contact site	10	-0.679244	0.290401	0.80625
GTPase activator activity	35	-0.329415	0.290829	0.80625
ER to Golgi vesicle-mediated transport	42	-0.0566966	0.291048	0.80625
mRNA splice site selection	2	1.3134	0.290556	0.80625
actin cytoskeleton	2	1.3823	0.291069	0.80625
misfolded protein binding	9	-0.510789	0.292243	0.808338
transferase activity, transferring phosphorus-containing groups	2	1.66252	0.292347	0.808338
ethanol catabolic process	2	-1.2917	0.292771	0.808644
superoxide dismutase activity	2	-4.2282	0.294384	0.808809
TRC complex	6	-0.484947	0.294547	0.808809
threonine biosynthetic process	2	-0.355403	0.293785	0.808809
RNA binding	158	0.203216	0.296361	0.808809
protein O-linked mannosylation	6	0.569691	0.293301	0.808809
protein kinase regulator activity	5	0.806402	0.294184	0.808809
histone demethylation	2	1.32669	0.296433	0.808809
nuclear pore distribution	3	1.8429	0.296284	0.808809
mitochondrial protein processing	3	1.85249	0.293876	0.808809
fatty acid biosynthetic process	7	2.7796	0.296196	0.808809
four-way junction helicase activity	2	-0.627232	0.297068	0.809526
mitochondrial proton-transporting ATP synthase complex, coupling factor F(o)	4	2.02487	0.297323	0.809526
proton-transporting ATP synthase complex, coupling factor F(o)	4	2.02487	0.297323	0.809526
cation-transporting ATPase activity	2	-0.874745	0.297976	0.809852
copper-transporting ATPase activity	2	-0.874745	0.297976	0.809852
chromosome, telomeric region	52	-0.231531	0.298128	0.809852
core promoter binding	2	-0.104542	0.298129	0.809852
DNA ligase IV complex	3	0.229408	0.298226	0.809852
phosphatidylinositol phosphorylation	5	-0.66813	0.299511	0.810616
negative regulation of sterol import by negative regulation of transcription from RNA polymerase II promoter	3	0.0944145	0.299481	0.810616
regulation of MAPK cascade	3	0.0944145	0.299481	0.810616
tryptophan catabolic process	9	0.193617	0.299148	0.810616
proteasome core complex	3	0.516458	0.299606	0.810616
oligosaccharide catabolic process	4	-0.254855	0.300031	0.81134
cation transmembrane transport	15	-0.399092	0.302221	0.814672
lipid droplet organization	4	-0.322803	0.302367	0.814672
methylglyoxal catabolic process to D-lactate via S-lactoyl-glutathione	4	-0.12424	0.302721	0.814931
tRNA (guanine) methyltransferase activity	2	0.220417	0.302779	0.814931
ubiquitin protein ligase binding	14	0.0077578	0.302945	0.814953
trans-Golgi network transport vesicle	4	0.206412	0.303758	0.815865
negative regulation of chromatin silencing at silent mating-type cassette	9	2.25968	0.303935	0.815917
dioxygenase activity	7	-0.258311	0.304183	0.81616
negative regulation of TORC1 signaling	2	-0.587752	0.30534	0.816938
autophagosome assembly	17	-0.133076	0.305101	0.816938
plasma membrane fusion involved in cytogamy	2	-0.039893	0.305543	0.816938
cytoplasmic sequestering of transcription factor	2	0.851831	0.305748	0.816962
ATP-dependent microtubule motor activity, plus-end-directed	7	-0.171912	0.305963	0.817114
mating pheromone activity	4	-0.496481	0.307943	0.81733
pheromone activity	4	-0.496481	0.307943	0.81733
epoxide hydrolase activity	2	-0.263725	0.307942	0.81733
spindle microtubule	7	0.338949	0.307869	0.81733
cell morphogenesis	7	0.397173	0.307565	0.81733
3'-phosphoadenosine 5'-phosphosulfate transmembrane transporter activity	2	0.424522	0.30632	0.81733
positive regulation of mitochondrial DNA replication	2	1.64727	0.307906	0.81733
pentose-phosphate shunt, oxidative branch	5	0.0369263	0.308188	0.817561
cellular response to nitrogen starvation	6	-0.793671	0.308634	0.817903
microtubule associated complex	2	0.183372	0.308509	0.817903
protein localization to plasma membrane	7	-0.989116	0.311677	0.81895
sodium ion transmembrane transport	4	-0.919445	0.310489	0.81895
FK506 binding	2	-0.572988	0.310765	0.81895
regulation of mRNA stability involved in response to oxidative stress	2	-0.3247	0.312334	0.81895
carbohydrate:proton symporter activity	18	-0.158137	0.310833	0.81895
glucose transmembrane transporter activity	18	-0.158137	0.310833	0.81895
hexose transmembrane transport	18	-0.158137	0.310833	0.81895
1-phosphatidylinositol binding	6	-0.108681	0.310403	0.81895
protein tyrosine phosphatase activator activity	2	0.120622	0.310859	0.81895
polysome	21	0.12121	0.312874	0.81895
nuclear pore complex assembly	3	0.439061	0.312597	0.81895
RES complex	2	1.35223	0.310188	0.81895
replication fork protection	5	-1.33444	0.314848	0.819625
mitotic sister chromatid cohesion	14	-0.341419	0.315112	0.819625
2-aminoadipate transaminase activity	2	-0.185905	0.314361	0.819625
cellular response to amino acid starvation	2	0.69575	0.315155	0.819625
GATOR1 complex	2	0.69575	0.315155	0.819625
negative regulation of TOR signaling	2	0.69575	0.315155	0.819625
regulation of autophagosome assembly	2	0.69575	0.315155	0.819625
positive regulation of cellular response to drug	3	-0.616641	0.315474	0.81963
Rho guanyl-nucleotide exchange factor activity	4	0.318521	0.315422	0.81963
spindle pole body organization	2	-0.461149	0.315652	0.819681
2-deoxyglucose-6-phosphatase activity	2	-0.797387	0.316663	0.819785
sugar-phosphatase activity	2	-0.797387	0.316663	0.819785
methylenetetrahydrofolate reductase (NAD(P)H) activity	2	-0.308096	0.316962	0.819785
negative regulation of mitotic spindle pole body separation	2	0.472534	0.31674	0.819785
glycerol catabolic process	5	0.523721	0.315913	0.819785
protein-disulfide reductase (glutathione) activity	3	1.23375	0.317444	0.820619
NAD biosynthetic process	9	-0.744198	0.318366	0.821602
obsolete transcriptional repressor activity, RNA polymerase II transcription factor binding	9	-0.487266	0.318631	0.821602
nuclear pore organization	7	-0.231818	0.318857	0.821602
nitrogen catabolite repression of transcription	2	-0.184362	0.318894	0.821602
L-phenylalanine biosynthetic process	4	-0.00131954	0.319415	0.821602
COPII vesicle coat	2	0.231862	0.319157	0.821602
chromosome condensation	2	1.09671	0.319363	0.821602
sodium:proton antiporter activity	3	-0.119351	0.320551	0.823295
transcription coregulator activity	9	1.97532	0.320456	0.823295
kinetochore	21	0.193187	0.321404	0.824666
rRNA binding	18	0.15319	0.32187	0.82545
regulation of autophagy	4	-1.08204	0.322412	0.825813
pentose transmembrane transport	3	-0.402744	0.325406	0.825813
pentose transmembrane transporter activity	3	-0.402744	0.325406	0.825813
inactivation of MAPK activity	9	-0.33823	0.324385	0.825813
MBF transcription complex	6	-0.229488	0.325003	0.825813
regulation of DNA repair	3	-0.0495534	0.32386	0.825813
antiporter activity	12	-0.0254896	0.324109	0.825813
U1 snRNP	5	-0.0254465	0.325338	0.825813
peptidyl-lysine trimethylation	4	0.192242	0.322419	0.825813
Doa10p ubiquitin ligase complex	6	0.201272	0.322517	0.825813
glyoxylate cycle	8	0.225048	0.322913	0.825813
inorganic phosphate transmembrane transporter activity	7	0.254083	0.325529	0.825813
branched-chain amino acid catabolic process	7	0.261347	0.32331	0.825813
adenyl-nucleotide exchange factor activity	3	0.801268	0.322946	0.825813
leading strand elongation	3	-2.05047	0.32765	0.825921
single-stranded DNA 3'-5' exodeoxyribonuclease activity	3	-2.05047	0.32765	0.825921
peroxisomal membrane	31	-0.0841542	0.326801	0.825921
biosynthetic process	18	-0.0758411	0.327066	0.825921
mitotic spindle pole body separation	3	0.342908	0.327437	0.825921
peptidyl-arginine methylation	2	0.307115	0.328386	0.826348
manganese ion binding	4	0.445072	0.328779	0.826348
basic amino acid transmembrane transport	5	-0.401368	0.329755	0.826788
tRNA modification	11	0.120997	0.329989	0.826974
error-prone translesion synthesis	10	0.143747	0.331436	0.829476
positive regulation of DNA replication	2	0.16609	0.331469	0.829476
chitin binding	2	0.744936	0.332	0.830402
tail-anchored membrane protein insertion into ER membrane	2	-1.84219	0.337113	0.831147
DNA replication-dependent nucleosome assembly	5	-0.713666	0.335493	0.831147
sphingolipid catabolic process	2	-0.338989	0.335085	0.831147
purine nucleotide biosynthetic process	13	-0.14068	0.337096	0.831147
budding cell bud growth	10	-0.100934	0.33621	0.831147
alditol:NADP+ 1-oxidoreductase activity	6	-0.0948272	0.333949	0.831147
kinesin complex	7	-0.046934	0.334365	0.831147
nuclear pore cytoplasmic filaments	3	-0.0407115	0.336658	0.831147
transcription by RNA polymerase II	67	0.16307	0.336427	0.831147
DNA catabolic process, endonucleolytic	2	0.17005	0.333896	0.831147
cytoplasmic translation	105	0.194542	0.33455	0.831147
negative regulation of protein kinase activity	7	0.209171	0.335707	0.831147
endonucleolytic cleavage in 5'-ETS of tricistronic rRNA transcript (SSU-rRNA, 5.8S rRNA, LSU-rRNA)	2	0.325446	0.336957	0.831147
nascent polypeptide-associated complex binding	2	0.333665	0.334342	0.831147
cellular copper ion homeostasis	11	0.463028	0.336362	0.831147
positive regulation of mitotic actomyosin contractile ring assembly	2	1.44151	0.337125	0.831147
DNA topoisomerase type I activity	2	-1.19937	0.338148	0.831286
phosphatidate phosphatase activity	3	0.680774	0.338147	0.831286
mitochondrial tRNA wobble uridine modification	2	-0.34219	0.338628	0.831535
peptidyl-threonine dephosphorylation	3	-0.113362	0.339244	0.831535
nucleolus	83	0.196449	0.338785	0.831535
poly(U) RNA binding	5	0.388149	0.339111	0.831535
nuclear microtubule	4	-0.211282	0.34002	0.832015
Sin3-type complex	5	0.453679	0.340721	0.832856
positive regulation of phosphorylation of RNA polymerase II C-terminal domain	2	-2.62324	0.343176	0.835608
DNA unwinding involved in DNA replication	2	-0.504379	0.34343	0.835608
retrotransposon nucleocapsid	3	-0.346614	0.342595	0.835608
actin filament capping	2	0.855927	0.343627	0.835608
F-actin capping protein complex	2	0.855927	0.343627	0.835608
mitotic checkpoint complex	2	1.70307	0.343622	0.835608
pseudouridine synthase activity	8	-1.0758	0.348024	0.836605
pseudouridine synthesis	8	-1.0758	0.348024	0.836605
RNA modification	8	-1.0758	0.348024	0.836605
protein import into peroxisome membrane	2	-1.03409	0.346931	0.836605
response to drug	17	-0.978099	0.34576	0.836605
phosphatidylinositol metabolic process	4	-0.869056	0.349497	0.836605
polyubiquitin modification-dependent protein binding	3	-0.857186	0.351197	0.836605
bilirubin transmembrane transporter activity	2	-0.625991	0.347537	0.836605
cellular metal ion homeostasis	3	-0.556026	0.349478	0.836605
alpha,alpha-trehalose-phosphate synthase (UDP-forming) activity	4	-0.511622	0.353269	0.836605
alpha,alpha-trehalose-phosphate synthase complex (UDP-forming)	4	-0.511622	0.353269	0.836605
trehalose metabolism in response to stress	4	-0.511622	0.353269	0.836605
trehalose-phosphatase activity	4	-0.511622	0.353269	0.836605
trehalose biosynthetic process	6	-0.354024	0.345559	0.836605
SAGA-type complex	2	-0.324083	0.350978	0.836605
mannose binding	5	-0.172357	0.348401	0.836605
adenylate cyclase-activating G-protein coupled receptor signaling pathway	2	-0.150477	0.347608	0.836605
L-methionine salvage from methylthioadenosine	7	-0.0292898	0.344578	0.836605
cell surface	15	0.0210044	0.351219	0.836605
ammonium transmembrane transport	6	0.108311	0.34997	0.836605
cytoplasm protein quality control by the ubiquitin-proteasome system	6	0.279241	0.347955	0.836605
galactose catabolic process via UDP-galactose	3	0.348136	0.350751	0.836605
nucleoside catabolic process	3	0.467898	0.345278	0.836605
positive regulation of translational elongation	3	0.492072	0.348053	0.836605
Rho GTPase binding	4	0.503687	0.350662	0.836605
perinuclear region of cytoplasm	12	0.523774	0.34543	0.836605
rDNA binding	5	0.527017	0.352347	0.836605
ribosomal large subunit export from nucleus	6	0.529292	0.349343	0.836605
transcription by RNA polymerase I	6	0.947506	0.349943	0.836605
fatty acid metabolic process	20	0.962527	0.346364	0.836605
negative regulation of apoptotic process	5	1.10617	0.353176	0.836605
glycine catabolic process	3	2.53969	0.348582	0.836605
glycine cleavage complex	3	2.53969	0.348582	0.836605
glycine dehydrogenase (decarboxylating) activity	3	2.53969	0.348582	0.836605
COPI vesicle coat	2	4.33514	0.351599	0.836605
regulation of translation	32	0.54347	0.353786	0.83693
oligopeptide transmembrane transporter activity	4	-0.463238	0.356851	0.83706
oligopeptide transport	4	-0.463238	0.356851	0.83706
actin filament bundle assembly	15	-0.192739	0.355856	0.83706
ceramide catabolic process	2	-0.16442	0.355047	0.83706
transmembrane transport	191	-0.0775086	0.356884	0.83706
nucleobase-containing compound metabolic process	8	0.142431	0.354498	0.83706
hydroxymethyl-, formyl- and related transferase activity	2	0.240592	0.355676	0.83706
amino acid catabolic process via Ehrlich pathway	5	0.303617	0.357351	0.83706
aromatic amino acid family catabolic process to alcohol via Ehrlich pathway	5	0.303617	0.357351	0.83706
branched-chain-2-oxoacid decarboxylase activity	5	0.303617	0.357351	0.83706
pyruvate decarboxylase activity	5	0.303617	0.357351	0.83706
biotin binding	2	0.327871	0.357037	0.83706
pyruvate carboxylase activity	2	0.327871	0.357037	0.83706
RNA polymerase II preinitiation complex assembly	7	0.559062	0.35722	0.83706
promoter-specific chromatin binding	3	2.32645	0.355914	0.83706
removal of superoxide radicals	3	-2.85086	0.357517	0.837069
peroxisome	64	-0.328192	0.357937	0.837673
ergosterol metabolic process	3	-0.209826	0.358145	0.837781
glycerol-3-phosphate metabolic process	4	-0.0397953	0.358777	0.838878
nucleocytoplasmic transport	12	0.121309	0.359461	0.839339
lipid tube assembly	2	-3.18806	0.359911	0.839476
phospholipid binding	11	-0.209303	0.359838	0.839476
DNA biosynthetic process	7	-0.266363	0.360778	0.839757
cobalt ion transport	2	-1.26348	0.363637	0.841751
double-strand break repair via nonhomologous end joining	22	-0.658936	0.364406	0.841751
oxidoreductase activity, acting on the CH-CH group of donors	4	-0.238939	0.362883	0.841751
sterol binding	9	-0.208618	0.363183	0.841751
pyridoxal 5'-phosphate synthase (glutamine hydrolysing) activity	4	-0.199403	0.364098	0.841751
vitamin B6 biosynthetic process	4	-0.199403	0.364098	0.841751
nuclear-transcribed mRNA catabolic process, no-go decay	3	-0.0779985	0.362294	0.841751
macrolide binding	3	-0.0510805	0.36205	0.841751
microtubule-severing ATPase activity	2	-0.0351249	0.363584	0.841751
TORC2 complex	6	0.00291755	0.363598	0.841751
positive regulation of protein oligomerization	3	0.247146	0.363782	0.841751
D-arabinose 1-dehydrogenase [NAD(P)+] activity	2	-0.517505	0.364731	0.842126
eukaryotic translation initiation factor 4F complex	4	0.291198	0.364974	0.842312
regulation of meiotic DNA double-strand break formation	2	0.579334	0.365516	0.843184
glucose metabolic process	17	-0.133536	0.366292	0.843843
phosphorelay signal transduction system	3	-2.67182	0.366601	0.844178
glycogen metabolic process	12	-0.54455	0.370395	0.844184
mitotic sister chromatid segregation	12	-0.516092	0.368409	0.844184
cell redox homeostasis	28	-0.344171	0.368799	0.844184
lactate biosynthetic process	2	-0.202801	0.36981	0.844184
transport vesicle membrane	2	-0.194068	0.370561	0.844184
cytoplasmic microtubule	12	-0.163964	0.366989	0.844184
regulation of GTPase activity	7	-0.144106	0.367691	0.844184
biological_process	664	-0.0537891	0.370629	0.844184
protein-lysine N-methyltransferase activity	7	0.0484789	0.367854	0.844184
negative regulation of gene expression	3	0.0944145	0.367481	0.844184
Rac GTPase binding	3	0.0944145	0.367481	0.844184
triglyceride lipase activity	7	0.189797	0.367259	0.844184
agglutination involved in conjugation with cellular fusion	4	0.517017	0.370377	0.844184
cell adhesion	4	0.70495	0.370619	0.844184
double-stranded telomeric DNA binding	2	-4.17666	0.371061	0.844648
hydroxymethylglutaryl-CoA reductase (NADPH) activity	2	-0.482164	0.371547	0.844648
hydroxymethylglutaryl-CoA reductase activity	2	-0.482164	0.371547	0.844648
oxidized purine nucleobase lesion DNA N-glycosylase activity	2	-0.112118	0.371421	0.844648
SNARE binding	14	-1.51836	0.371908	0.844829
ATP-dependent DNA helicase activity	6	-1.11292	0.371954	0.844829
cellular bud scar	5	-0.355456	0.3722	0.844864
RNA-dependent ATPase activity	4	-0.089075	0.372296	0.844864
posttranslational protein targeting to endoplasmic reticulum membrane	9	-0.886907	0.372578	0.844932
histone deacetylase binding	3	-2.8219	0.377013	0.845632
histone H3 acetylation	4	-1.86821	0.382843	0.845632
base-excision repair	10	-1.62644	0.380399	0.845632
positive regulation of kinase activity	3	-1.51381	0.382956	0.845632
cytoplasmic vesicle	22	-0.803677	0.375798	0.845632
G-protein alpha-subunit binding	2	-0.753348	0.382453	0.845632
C-terminal protein methylation	2	-0.678987	0.3783	0.845632
positive regulation of ergosterol biosynthetic process by positive regulation of transcription from RNA polymerase II promoter	2	-0.549835	0.375686	0.845632
positive regulation of filamentous growth of a population of unicellular organisms in response to starvation by positive regulation of transcription from RNA polymerase II promoter	2	-0.549835	0.375686	0.845632
replicative cell aging	31	-0.50048	0.381417	0.845632
iron-sulfur transferase activity	2	-0.433618	0.376755	0.845632
signal peptidase complex	2	-0.422409	0.382568	0.845632
phosphatidylcholine transporter activity	5	-0.41497	0.380669	0.845632
phosphatidylinositol transporter activity	5	-0.41497	0.380669	0.845632
Golgi membrane	85	-0.324736	0.382271	0.845632
thiol-dependent ubiquitinyl hydrolase activity	16	-0.274813	0.383768	0.845632
peroxisome organization	24	-0.239482	0.378378	0.845632
pyrimidine nucleotide biosynthetic process	6	-0.188523	0.376338	0.845632
asparagine biosynthetic process	3	-0.115867	0.381643	0.845632
asparagine synthase (glutamine-hydrolyzing) activity	3	-0.115867	0.381643	0.845632
mitochondrial citrate transmembrane transport	2	-0.111461	0.381126	0.845632
glutathione transferase activity	7	-0.109559	0.377081	0.845632
microfilament motor activity	3	-0.0842054	0.374291	0.845632
replication-born double-strand break repair via sister chromatid exchange	11	-0.0123258	0.383606	0.845632
aromatic amino acid family biosynthetic process	10	0.00549827	0.379379	0.845632
protein localization to phagophore assembly site	13	0.0877325	0.373731	0.845632
regulation of phosphate transmembrane transport	4	0.181126	0.379082	0.845632
replication fork protection complex	12	0.183987	0.382284	0.845632
triglyceride catabolic process	5	0.211801	0.375952	0.845632
G-protein beta-subunit binding	2	0.226107	0.382552	0.845632
regulation of proteasomal protein catabolic process	2	0.228005	0.381588	0.845632
phosphoglycerate mutase activity	2	0.264944	0.374622	0.845632
septin cytoskeleton organization	3	0.379811	0.38349	0.845632
uridine kinase activity	2	0.407623	0.383686	0.845632
PAM complex, Tim23 associated import motor	2	0.489203	0.380857	0.845632
arginine biosynthetic process via ornithine	2	0.714468	0.376126	0.845632
positive regulation of phosphorylation of RNA polymerase II C-terminal domain serine 2 residues	2	2.84533	0.373923	0.845632
acetate ester metabolic process involved in fermentation	2	-0.252552	0.384122	0.845691
calmodulin-dependent protein kinase activity	5	-0.0706151	0.383994	0.845691
late endosome	24	-1.01809	0.384537	0.845735
early endosome membrane	3	0.0801987	0.38441	0.845735
mating projection base	3	0.370543	0.384802	0.845745
response to cadmium ion	8	-1.67053	0.385775	0.847523
cellular cation homeostasis	7	-0.277112	0.386482	0.847995
negative regulation of DNA recombination	7	0.527407	0.386355	0.847995
negative regulation of cell aging	3	-0.300638	0.38716	0.848068
Slx1-Slx4 complex	2	-0.0237013	0.387396	0.8482
dipeptidase activity	2	0.0969342	0.387837	0.848804
chromosome organization	2	-0.475234	0.388103	0.849027
cell budding	2	-0.397408	0.389045	0.849664
lipid transport	29	0.391116	0.388719	0.849664
integral component of Golgi membrane	15	-0.276583	0.389284	0.84981
serine-type endopeptidase inhibitor activity	2	-1.21823	0.390638	0.851132
SCF-dependent proteasomal ubiquitin-dependent protein catabolic process	10	0.595428	0.390689	0.851132
ER to Golgi transport vesicle membrane	2	-0.925614	0.391054	0.851355
CHRAC	4	-0.393477	0.391307	0.851355
translational termination	3	-0.376526	0.39169	0.851355
glycogen biosynthetic process	11	-0.210463	0.391442	0.851355
regulation of mitotic spindle assembly	2	-0.11553	0.391924	0.851355
nucleotide diphosphatase activity	3	0.426741	0.391687	0.851355
regulation of protein localization	16	-0.365865	0.392377	0.851416
tRNA export from nucleus	4	0.514439	0.392492	0.851416
tRNA import into nucleus	2	1.24953	0.39236	0.851416
intra-Golgi vesicle-mediated transport	10	-1.35293	0.393722	0.851452
phosphatidylserine catabolic process	2	-0.0438636	0.393828	0.851452
phospholipase activity	5	0.0313756	0.393816	0.851452
lipid metabolic process	90	0.294306	0.393457	0.851452
HOPS complex	2	-2.73389	0.400854	0.852137
regulation of SNARE complex assembly	2	-2.73389	0.400854	0.852137
vesicle tethering	2	-2.73389	0.400854	0.852137
meiotic DNA double-strand break formation	9	-1.05384	0.402778	0.852137
5'-3' exodeoxyribonuclease activity involved in UV-damage excision repair	2	-0.983122	0.402971	0.852137
removal of RNA primer involved in mitotic DNA replication	2	-0.983122	0.402971	0.852137
cellular response to desiccation	3	-0.857195	0.40251	0.852137
ubiquitin binding	24	-0.856857	0.401715	0.852137
mismatch repair	14	-0.50474	0.399973	0.852137
protein-containing complex scaffold activity	11	-0.482585	0.402257	0.852137
Arp2/3 protein complex	2	-0.427181	0.404735	0.852137
protein targeting to peroxisome	4	-0.42676	0.399648	0.852137
snRNA pseudouridine synthesis	2	-0.414295	0.395424	0.852137
protein targeting to vacuole involved in autophagy	3	-0.347151	0.4018	0.852137
negative regulation of proteolysis	2	-0.266617	0.405658	0.852137
cortical actin cytoskeleton	2	-0.258433	0.40441	0.852137
Rad6-Rad18 complex	2	-0.245931	0.395496	0.852137
regulation of cyclin-dependent protein serine/threonine kinase activity	19	-0.209008	0.396404	0.852137
methionine adenosyltransferase activity	2	-0.170259	0.404319	0.852137
ion channel activity	5	-0.134625	0.399413	0.852137
negative regulation of transcription involved in G1/S transition of mitotic cell cycle	7	-0.0180976	0.404277	0.852137
aromatic amino acid family metabolic process	2	0.00645898	0.405469	0.852137
aromatic-amino-acid:2-oxoglutarate aminotransferase activity	2	0.00645898	0.405469	0.852137
L-phenylalanine:2-oxoglutarate aminotransferase activity	2	0.00645898	0.405469	0.852137
polyamine transmembrane transporter activity	3	0.112843	0.405363	0.852137
FMN binding	14	0.130179	0.406475	0.852137
regulation of sulfur amino acid metabolic process	4	0.160612	0.402565	0.852137
cyclin-dependent protein serine/threonine kinase inhibitor activity	3	0.164939	0.40454	0.852137
negative regulation of exit from mitosis	4	0.186243	0.397773	0.852137
cellular response to tetrahydrofolate	2	0.201036	0.404638	0.852137
folic acid metabolic process	2	0.201036	0.404638	0.852137
glycine biosynthetic process from serine	2	0.201036	0.404638	0.852137
glycine hydroxymethyltransferase activity	2	0.201036	0.404638	0.852137
serine binding	2	0.201036	0.404638	0.852137
tetrahydrofolate metabolic process	2	0.201036	0.404638	0.852137
cell cortex of growing cell tip	2	0.206831	0.401117	0.852137
mating projection assembly	2	0.206831	0.401117	0.852137
eukaryotic translation initiation factor 2alpha kinase activity	2	0.256294	0.396945	0.852137
mitotic actomyosin contractile ring localization	2	0.266261	0.403091	0.852137
lysophosphatidic acid acyltransferase activity	2	0.278916	0.406372	0.852137
flavin adenine dinucleotide binding	21	0.284295	0.394843	0.852137
phosphoric diester hydrolase activity	8	0.432915	0.402185	0.852137
RNA polymerase II transcription factor binding	4	0.452181	0.402225	0.852137
tRNA thio-modification	3	0.486618	0.40088	0.852137
m7G(5')pppN diphosphatase activity	3	0.649565	0.400007	0.852137
RNA metabolic process	6	0.699402	0.406303	0.852137
nuclear-transcribed mRNA catabolic process	9	0.949274	0.406683	0.852137
NAD transmembrane transport	2	1.14253	0.394509	0.852137
NAD transmembrane transporter activity	2	1.14253	0.394509	0.852137
isoprenoid biosynthetic process	5	1.33898	0.398121	0.852137
regulation of actin cytoskeleton organization	5	-1.08711	0.408968	0.852461
DNA replication initiation	7	-0.658623	0.408839	0.852461
protein unfolding	4	-0.573916	0.413404	0.852461
nuclear migration	4	-0.498014	0.407799	0.852461
positive regulation of sterol import by positive regulation of transcription from RNA polymerase II promoter	3	-0.395168	0.415137	0.852461
flocculation	2	-0.310166	0.41175	0.852461
flocculation via cell wall protein-carbohydrate interaction	2	-0.310166	0.41175	0.852461
phospholipid-translocating ATPase activity	7	-0.285594	0.414432	0.852461
clathrin-coated vesicle	19	-0.270356	0.413157	0.852461
positive regulation of G2/M transition of mitotic cell cycle	3	-0.248803	0.414069	0.852461
sterol transport	10	-0.146741	0.407608	0.852461
UV-damage excision repair	3	-0.146593	0.412277	0.852461
ferroxidase activity	2	-0.13836	0.408969	0.852461
anthranilate synthase activity	2	-0.12811	0.410136	0.852461
anthranilate synthase complex	2	-0.12811	0.410136	0.852461
spindle	11	-0.0134223	0.412723	0.852461
oxidoreductase activity, acting on the CH-OH group of donors, NAD or NADP as acceptor	22	0.00562757	0.41346	0.852461
carboxylic acid metabolic process	10	0.0284151	0.412514	0.852461
condensed chromosome kinetochore	13	0.227599	0.407329	0.852461
endoribonuclease activity	5	0.331955	0.410429	0.852461
shelterin complex	2	0.381934	0.413247	0.852461
integral component of mitochondrial outer membrane	17	0.563253	0.411445	0.852461
protein insertion into mitochondrial membrane	2	1.22513	0.408602	0.852461
histone mRNA catabolic process	2	1.39107	0.414545	0.852461
nuclear polyadenylation-dependent mRNA catabolic process	2	1.39107	0.414545	0.852461
NAD-independent histone deacetylase activity	3	-2.01356	0.415749	0.852712
proline transport	4	0.167992	0.415873	0.852712
cellular protein catabolic process	6	0.490413	0.41607	0.852778
nuclease activity	37	-0.306127	0.416748	0.85357
eisosome assembly	8	-0.0587634	0.416787	0.85357
'de novo' IMP biosynthetic process	6	-0.145603	0.417557	0.853754
sequence-specific mRNA binding	2	0.091779	0.417608	0.853754
proline catabolic process to glutamate	2	-0.17458	0.418755	0.854213
NAD metabolic process	4	1.24442	0.418715	0.854213
mitochondrial proton-transporting ATP synthase, stator stalk	2	3.48889	0.419118	0.854618
ATP-dependent helicase activity	2	-0.794559	0.420583	0.8548
cytosol	426	-0.385257	0.420371	0.8548
NADPH dehydrogenase activity	2	0.247611	0.420255	0.8548
pentaerythritol trinitrate reductase activity	2	0.247611	0.420255	0.8548
trichloro-p-hydroquinone reductive dehalogenase activity	2	0.247611	0.420255	0.8548
meiotic chromosome segregation	8	0.42539	0.419539	0.8548
inner mitochondrial membrane organization	5	0.626879	0.420773	0.8548
RNA phosphodiester bond hydrolysis, exonucleolytic	7	-1.31507	0.422068	0.856754
electron transport chain	18	0.0452098	0.422338	0.856754
negative regulation of transcription from RNA polymerase II promoter by a nonfermentable carbon source	2	0.435966	0.422488	0.856754
core mediator complex	3	0.953729	0.422414	0.856754
division septum assembly	7	-0.327915	0.423677	0.857704
'de novo' UMP biosynthetic process	5	-0.174836	0.424119	0.857704
CDP-choline pathway	4	0.155905	0.424005	0.857704
large ribosomal subunit rRNA binding	3	2.90324	0.42331	0.857704
positive regulation of transcription elongation from RNA polymerase II promoter	21	0.265099	0.424564	0.857931
Rho protein signal transduction	7	0.746703	0.425993	0.858803
ascospore-type prospore assembly	4	-0.429188	0.429074	0.861369
protein localization	8	-0.404215	0.428361	0.861369
protein import into mitochondrial outer membrane	5	-0.203908	0.428373	0.861369
transport	11	0.0177412	0.428959	0.861369
lipid binding	29	0.39309	0.429687	0.861381
cellular response to hydrogen peroxide	5	-1.50519	0.431718	0.861389
RecQ helicase-Topo III complex	2	-0.721353	0.431761	0.861389
protein transporter activity	15	-0.415234	0.430972	0.861389
protein binding	73	-0.35009	0.431105	0.861389
translational elongation	16	-0.314975	0.430811	0.861389
inositol biosynthetic process	3	-0.211051	0.432275	0.861389
peptide mating pheromone maturation involved in posititve regulation of conjugation with cellular fusion	4	-0.186673	0.43195	0.861389
omega peptidase activity	3	0.0772486	0.430554	0.861389
mating projection membrane	2	0.155968	0.432144	0.861389
endonucleolytic cleavage to generate mature 5'-end of SSU-rRNA from (SSU-rRNA, 5.8S rRNA, LSU-rRNA)	3	0.30557	0.430535	0.861389
structural molecule activity	16	0.732845	0.431702	0.861389
positive regulation of protein import into nucleus	3	0.941878	0.430689	0.861389
adenylate kinase activity	2	-2.5337	0.43438	0.861674
nucleoside monophosphate phosphorylation	2	-2.5337	0.43438	0.861674
transcription coactivator activity	11	-0.83428	0.43623	0.861674
free ubiquitin chain polymerization	4	-0.245945	0.437893	0.861674
positive regulation of autophagy	6	-0.175495	0.436888	0.861674
plasma membrane selenite transport	3	-0.0660086	0.434327	0.861674
NADP binding	12	-0.0609205	0.438	0.861674
L-alpha-amino acid transmembrane transport	8	-0.0354414	0.432926	0.861674
TORC2 signaling	4	0.020027	0.43369	0.861674
structural constituent of nuclear pore	12	0.0542836	0.437315	0.861674
peptidyl-serine dephosphorylation	4	0.0619927	0.436634	0.861674
ubiquitin-dependent protein catabolic process	62	0.098055	0.43721	0.861674
response to antibiotic	5	0.118793	0.435051	0.861674
hydroxymethylpyrimidine kinase activity	3	0.120777	0.438603	0.861674
phosphomethylpyrimidine kinase activity	3	0.120777	0.438603	0.861674
thiaminase activity	3	0.120777	0.438603	0.861674
peroxisomal long-chain fatty acid import	2	0.199513	0.437178	0.861674
recombinational repair	7	0.549552	0.438028	0.861674
nicotinamide riboside biosynthetic process	2	0.67013	0.436876	0.861674
nicotinic acid riboside biosynthetic process	2	0.67013	0.436876	0.861674
meiotic sister chromatid segregation	5	0.822571	0.435209	0.861674
mitochondrion morphogenesis	2	0.0879429	0.439297	0.862071
response to metal ion	6	-2.26376	0.439747	0.862625
drug transport	5	-0.590725	0.441785	0.862948
regulation of actin filament polymerization	2	-0.460021	0.441521	0.862948
sulfur amino acid metabolic process	3	-0.145785	0.442524	0.862948
acetate metabolic process	2	0.126246	0.442217	0.862948
cellular bud tip	62	0.135609	0.441509	0.862948
protein ubiquitination	61	0.385789	0.442476	0.862948
mitotic recombination	13	0.450224	0.442306	0.862948
negative regulation of mRNA polyadenylation	2	0.656698	0.441853	0.862948
protein quality control for misfolded or incompletely synthesized proteins	8	1.07094	0.441749	0.862948
G-quadruplex DNA binding	2	-4.17666	0.444863	0.863523
Mre11 complex	2	-4.17666	0.444863	0.863523
negative regulation of peptidase activity	3	-0.73394	0.445053	0.863523
actin filament organization	24	-0.267559	0.443136	0.863523
ribosomal large subunit binding	2	-0.18418	0.444697	0.863523
porphyrin-containing compound biosynthetic process	3	0.135116	0.443978	0.863523
Cvt complex	2	0.167645	0.444989	0.863523
protein-containing complex localization	2	0.167645	0.444989	0.863523
cellular metabolic process	4	0.445309	0.443526	0.863523
chaperone cofactor-dependent protein refolding	6	-0.416042	0.445552	0.864166
reactive oxygen species metabolic process	4	-1.58527	0.446709	0.86576
RNA polymerase II regulatory region sequence-specific DNA binding	9	0.340174	0.446544	0.86576
negative regulation of DNA replication	6	-0.227553	0.446965	0.865931
establishment or maintenance of actin cytoskeleton polarity	9	-0.0157955	0.447627	0.866889
fungal-type cell wall organization	103	0.0845664	0.448697	0.867393
very long-chain fatty acid-CoA ligase activity	2	0.120212	0.448425	0.867393
chitin synthase activity	2	0.177975	0.448252	0.867393
chitosome	2	0.177975	0.448252	0.867393
eukaryotic initiation factor 4G binding	2	-0.203759	0.449776	0.868121
RNA helicase activity	4	-0.0123808	0.4502	0.868616
vacuole-isolation membrane contact site	6	-0.792981	0.450639	0.869137
Atg1/ULK1 kinase complex	3	1.6448	0.45157	0.870608
manganese ion transport	5	0.321963	0.452158	0.870902
DNA metabolic process	12	0.600654	0.452228	0.870902
fructose 6-phosphate metabolic process	3	0.690265	0.452031	0.870902
cellular response to oxidative stress	69	-0.209717	0.453706	0.873423
cellular response to anoxia	2	-3.00989	0.4591	0.873693
cytoskeletal protein binding	4	-1.54289	0.458865	0.873693
deadenylation-independent decapping of nuclear-transcribed mRNA	2	-1.30207	0.459105	0.873693
endopeptidase inhibitor activity	2	-1.07578	0.458071	0.873693
inositol lipid-mediated signaling	5	-0.692083	0.455329	0.873693
deoxyribonucleotide biosynthetic process	4	-0.526284	0.459404	0.873693
negative regulation of MAPK cascade	4	-0.326091	0.454401	0.873693
negative regulation of reciprocal meiotic recombination	3	-0.307804	0.458216	0.873693
cysteine-type carboxypeptidase activity	2	-0.296249	0.459936	0.873693
Lys48-specific deubiquitinase activity	2	-0.296249	0.459936	0.873693
protein K48-linked deubiquitination	2	-0.296249	0.459936	0.873693
microtubule plus-end binding	3	-0.270061	0.457317	0.873693
hydrolase activity, acting on carbon-nitrogen (but not peptide) bonds, in linear amides	2	-0.16442	0.457222	0.873693
Atg8 ligase activity	4	-0.132978	0.454207	0.873693
ceramide metabolic process	6	0.0875566	0.457525	0.873693
nuclear pore inner ring	2	0.177883	0.455669	0.873693
sucrose catabolic process	5	0.180776	0.459119	0.873693
acetate transmembrane transporter activity	3	0.239801	0.458032	0.873693
plasma membrane acetate transport	3	0.239801	0.458032	0.873693
lateral element	2	0.264343	0.459875	0.873693
rDNA heterochromatin	3	0.374503	0.459789	0.873693
cytoskeleton organization	6	0.500188	0.459324	0.873693
RNA splicing	29	0.696363	0.458123	0.873693
proton transmembrane transporter activity	5	1.69167	0.456318	0.873693
septin complex	4	0.190486	0.46029	0.874044
phosphatidylinositol-3,4-bisphosphate binding	2	-0.240394	0.460973	0.874066
maintenance of protein location in nucleus	4	-0.0777457	0.460979	0.874066
polyamine biosynthetic process	3	0.0832881	0.46132	0.874331
regulation of protein stability	2	0.715212	0.461457	0.874331
cytoplasmic side of plasma membrane	3	-1.00932	0.461782	0.874625
small GTPase binding	2	-2.4509	0.46369	0.875548
mitochondrion inheritance	19	-0.142016	0.463287	0.875548
phosphatidylcholine biosynthetic process	8	0.0978197	0.463933	0.875548
tryptophan catabolic process to kynurenine	3	-0.464927	0.464703	0.875982
meiosis I	4	-1.28147	0.465669	0.876843
glutathione hydrolase activity	3	-0.125103	0.465585	0.876843
nucleotide-excision repair, DNA incision, 5'-to lesion	4	0.23869	0.465427	0.876843
dehydro-D-arabinono-1,4-lactone biosynthetic process	2	-0.696399	0.466349	0.877804
positive regulation of transcription involved in G1/S transition of mitotic cell cycle	5	-0.343605	0.467682	0.87935
3'-5' exonuclease activity	8	0.163467	0.467629	0.87935
proteasome regulatory particle, lid subcomplex	2	0.784676	0.467969	0.879571
tRNA pseudouridine synthesis	6	-1.43255	0.468432	0.879787
DNA binding	257	-0.178235	0.468764	0.879787
negative regulation of endopeptidase activity	4	-0.493384	0.470059	0.881574
L-phenylalanine catabolic process	6	0.245925	0.470058	0.881574
monocarboxylic acid transmembrane transporter activity	7	-0.161823	0.470831	0.88206
monocarboxylic acid transport	7	-0.161823	0.470831	0.88206
regulation of chromatin silencing at telomere	2	0.167216	0.471209	0.882449
site of polarized growth	9	-0.209329	0.471736	0.882795
regulation of ion transmembrane transport	2	-0.5121	0.47236	0.883643
nucleobase transmembrane transporter activity	10	0.422235	0.473145	0.884792
L-serine biosynthetic process	5	0.620274	0.473874	0.884913
dolichyl-phosphate-mannose-protein mannosyltransferase activity	5	0.494528	0.474385	0.885187
dolichyl-phosphate-mannose-protein mannosyltransferase Pmt1p-Pmt2p dimer complex	5	0.494528	0.474385	0.885187
alpha-1,3-mannosyltransferase activity	5	0.16448	0.47536	0.886046
DNA-(apurinic or apyrimidinic site) endonuclease activity	4	0.150505	0.476338	0.887122
fatty acid catabolic process	2	-0.170349	0.47896	0.887632
regulation of cytokinesis	4	0.190387	0.477111	0.887632
histone arginine methylation	2	0.433952	0.478524	0.887632
histone-arginine N-methyltransferase activity	2	0.433952	0.478524	0.887632
peptidyl-arginine omega-N-methylation	2	0.433952	0.478524	0.887632
protein-arginine omega-N monomethyltransferase activity	2	0.433952	0.478524	0.887632
fungal-type cell wall chitin biosynthetic process	11	0.446679	0.4784	0.887632
protein localization to kinetochore	3	1.04921	0.478827	0.887632
polyadenylation-dependent snoRNA 3'-end processing	2	1.39107	0.477587	0.887632
U4/U6 x U5 tri-snRNP complex	5	1.97718	0.479289	0.887923
DUBm complex	2	-1.70242	0.479885	0.888708
double-stranded DNA 5'-3' exodeoxyribonuclease activity	5	-0.987395	0.480878	0.888953
protein complex oligomerization	4	1.59104	0.480514	0.888953
actin filament	9	-0.413565	0.482877	0.890039
beta-tubulin binding	2	-0.354934	0.482322	0.890039
chromatin binding	36	0.0489983	0.483178	0.890039
pyruvate dehydrogenase (acetyl-transferring) kinase activity	2	0.144524	0.483032	0.890039
Cdc73/Paf1 complex	4	0.582834	0.484073	0.890716
GTP binding	53	0.0491175	0.484542	0.890943
ubiquitin-protein transferase activity	51	0.315485	0.484433	0.890943
calcium:proton antiporter activity	2	-0.441573	0.48475	0.891009
phosphatidic acid binding	8	0.385882	0.485136	0.891401
mRNA splicing, via spliceosome	26	0.555282	0.485933	0.892548
regulation of intracellular pH	4	-0.874045	0.486287	0.892564
purine ribonucleoside salvage	5	0.217351	0.486902	0.893291
regulation of reciprocal meiotic recombination	5	0.0328396	0.487475	0.89379
negative regulation of autophagy	4	0.0721868	0.487833	0.89413
mitochondrial transport	4	0.386813	0.48807	0.894133
rRNA export from nucleus	10	0.715889	0.488232	0.894133
microtubule binding	19	-0.377349	0.488986	0.894639
anchored component of membrane	50	-0.0410024	0.48915	0.894639
R2TP complex	2	0.958495	0.489019	0.894639
amino acid binding	4	0.00633065	0.489607	0.895158
histone acetyltransferase complex	7	-0.156127	0.490483	0.895492
clathrin coat assembly	2	-0.145748	0.490227	0.895492
nuclear-transcribed mRNA catabolic process, nonsense-mediated decay	13	0.0923899	0.490181	0.895492
microtubule depolymerization	4	-0.160348	0.490992	0.895747
negative regulation of chromatin silencing	2	-0.0201904	0.491143	0.895747
mRNA metabolic process	4	1.84941	0.491024	0.895747
coenzyme A metabolic process	3	-0.337011	0.491981	0.896325
lipid homeostasis	6	-1.16128	0.493516	0.89728
meiotic cell cycle	97	-0.132688	0.493583	0.89728
cellular bud neck split septin rings	3	0.160685	0.493802	0.89728
chronological cell aging	19	0.267606	0.493493	0.89728
mitochondrial magnesium ion transmembrane transport	2	0.201669	0.494258	0.897624
budding cell apical bud growth	7	0.0672541	0.49466	0.898038
integral component of nuclear outer membrane	2	-0.277082	0.495188	0.898098
maintenance of meiotic sister chromatid cohesion	3	-0.193868	0.496108	0.898098
mitochondrial membrane	47	0.0632935	0.495977	0.898098
protein localization to membrane	2	0.0820359	0.496137	0.898098
enzyme regulator activity	11	0.11357	0.495215	0.898098
EKC/KEOPS complex	2	1.86255	0.496863	0.898265
N-acetyltransferase activity	5	-0.11912	0.497594	0.898626
cellular monovalent inorganic cation homeostasis	3	-0.0771608	0.497815	0.898711
sterol biosynthetic process	13	-0.833339	0.498382	0.899107
histone H3 deacetylation	5	-0.489803	0.500097	0.900945
calcium activated cation channel activity	3	0.0792602	0.499583	0.900945
6-phosphofructo-2-kinase activity	4	0.365066	0.500098	0.900945
fructose 2,6-bisphosphate metabolic process	4	0.365066	0.500098	0.900945
N-acylphosphatidylethanolamine-specific phospholipase D activity	2	0.112368	0.501197	0.902293
single-stranded telomeric DNA binding	3	-2.77704	0.503164	0.90362
cytoskeleton	83	-0.0107922	0.502714	0.90362
UDP-glucose metabolic process	3	0.215971	0.503422	0.90362
glycerol-3-phosphate transmembrane transport	2	0.230261	0.503116	0.90362
glycerol-3-phosphate transmembrane transporter activity	2	0.230261	0.503116	0.90362
aldose 1-epimerase activity	2	0.307723	0.50289	0.90362
centromere complex assembly	3	1.44453	0.503525	0.90362
medium-chain fatty acid biosynthetic process	2	-0.0816371	0.504386	0.903625
medium-chain fatty acid catabolic process	2	-0.0816371	0.504386	0.903625
short-chain carboxylesterase activity	2	-0.0816371	0.504386	0.903625
recycling endosome	2	-1.53634	0.50489	0.903702
positive regulation of DNA-templated transcription, elongation	2	-0.989768	0.505303	0.903702
ubiquitin conjugating enzyme binding	3	-0.114336	0.505303	0.903702
hydrolase activity, acting on glycosyl bonds	34	-0.0369158	0.504728	0.903702
ubiquinone binding	3	0.339111	0.504966	0.903702
bipolar cellular bud site selection	11	0.0711674	0.505561	0.903849
methionine metabolic process	6	-0.104071	0.506044	0.9044
prenyltransferase activity	4	-0.693319	0.507119	0.905291
isoleucine biosynthetic process	3	-0.379845	0.507376	0.905291
iron assimilation by reduction and transport	2	-0.13836	0.507408	0.905291
iron ion transmembrane transport	4	0.0719002	0.506864	0.905291
negative regulation of transcription involved in meiotic cell cycle	2	0.339273	0.507419	0.905291
carbon catabolite repression of transcription from RNA polymerase II promoter by glucose	7	-2.25329	0.50881	0.907114
glutaminase complex	3	-0.100949	0.508743	0.907114
septin ring	6	0.23292	0.509214	0.907114
regulation of translational elongation	3	0.318809	0.50945	0.907114
endoplasmic reticulum membrane organization	3	-0.0947178	0.511457	0.907651
response to unfolded protein	12	-0.026697	0.512411	0.907651
integral component of plasma membrane	69	-0.0208741	0.51156	0.907651
apoptotic process	16	0.00968521	0.512277	0.907651
peptidyl-lysine monomethylation	6	0.0111662	0.511859	0.907651
L-glutamate transmembrane transport	4	0.173016	0.512608	0.907651
glyceraldehyde-3-phosphate dehydrogenase (NAD+) (phosphorylating) activity	3	0.415037	0.512856	0.90778
positive regulation of helicase activity	4	-0.31765	0.513381	0.908123
establishment of mitotic spindle orientation	9	0.267329	0.513402	0.908123
3 iron, 4 sulfur cluster binding	2	-0.277925	0.513672	0.90829
regulation of vacuole organization	3	-2.56524	0.515037	0.909586
regulation of transcription by RNA polymerase II	52	-0.340808	0.514637	0.909586
fungal-type vacuole lumen	8	-0.142945	0.515109	0.909586
regulation of telomere maintenance via telomerase	2	0.389913	0.516064	0.910649
chromatin	7	0.265896	0.516338	0.910822
pyridine nucleotide biosynthetic process	8	-0.709385	0.51808	0.913582
vacuolar acidification	10	-0.0632798	0.518266	0.913598
tRNA splicing, via endonucleolytic cleavage and ligation	3	-0.383057	0.520452	0.914148
orotate phosphoribosyltransferase activity	2	-0.33287	0.520702	0.914148
pyrimidine ribonucleoside biosynthetic process	2	-0.33287	0.520702	0.914148
DNA helicase activity	6	-0.17763	0.520528	0.914148
sexual sporulation resulting in formation of a cellular spore	4	-0.0817399	0.521545	0.914148
cytoplasm	1470	-0.0734318	0.521366	0.914148
chiasma assembly	2	0.0401793	0.521358	0.914148
phospholipid metabolic process	8	0.0531104	0.5198	0.914148
tyrosine transport	6	0.273591	0.520618	0.914148
pantothenate biosynthetic process from valine	2	0.298565	0.521763	0.914148
response to pH	2	-0.612226	0.521955	0.914174
peptidase inhibitor activity	5	-0.697264	0.522535	0.914879
RNA polymerase II core promoter sequence-specific DNA binding	2	-1.74299	0.522796	0.915027
U4 snRNA 3'-end processing	3	1.13837	0.523211	0.915352
reciprocal meiotic recombination	36	-0.0692429	0.523657	0.915603
negative regulation of Arp2/3 complex-mediated actin nucleation	5	0.00100161	0.524208	0.916255
regulation of endoplasmic reticulum unfolded protein response	4	-4.53231	0.527282	0.91885
protein dimerization activity	13	-0.336077	0.529001	0.91885
dipeptide transmembrane transport	2	0.00766259	0.52805	0.91885
dipeptide transmembrane transporter activity	2	0.00766259	0.52805	0.91885
dipeptide transport	2	0.00766259	0.52805	0.91885
tripeptide transport	2	0.00766259	0.52805	0.91885
NADH pyrophosphatase activity	4	0.244288	0.528685	0.91885
transcription elongation factor complex	3	-2.47038	0.530067	0.919031
ESCRT II complex	2	-3.46908	0.533235	0.9202
UTP biosynthetic process	2	-0.324743	0.532644	0.9202
cytoplasmic dynein complex	4	-0.20814	0.532448	0.9202
NLS-bearing protein import into nucleus	5	-0.019392	0.532329	0.9202
regulation of cellular protein localization	2	0.0294124	0.532254	0.9202
symporter activity	6	0.172919	0.531567	0.9202
anaerobic respiration	3	0.479252	0.533131	0.9202
osmosensory signaling pathway	5	0.819188	0.532446	0.9202
catalytic step 2 spliceosome	3	1.75221	0.533426	0.920221
steroid biosynthetic process	9	-0.924342	0.537319	0.921704
autophagosome	3	-0.249812	0.535185	0.921704
endosomal transport	4	-0.240552	0.537161	0.921704
(R)-2-hydroxyglutarate dehydrogenase activity	2	-0.167209	0.537259	0.921704
lactate oxidation	2	-0.167209	0.537259	0.921704
nucleoside diphosphate kinase activity	2	-0.16021	0.535272	0.921704
nucleoside triphosphate biosynthetic process	2	-0.16021	0.535272	0.921704
glucan endo-1,3-beta-D-glucosidase activity	4	-0.0901869	0.537134	0.921704
negative regulation of protein phosphorylation	2	-0.0847031	0.536822	0.921704
copper ion binding	12	0.0402768	0.536298	0.921704
ribosomal large subunit biogenesis	16	0.401529	0.535786	0.921704
DNA recombinase assembly	8	0.412095	0.534926	0.921704
'de novo' NAD biosynthetic process from tryptophan	5	-0.214819	0.538802	0.923941
Rab GTPase binding	17	-0.84222	0.544249	0.924749
cis-Golgi network	7	-0.709763	0.539898	0.924749
transcription elongation from RNA polymerase II promoter	20	-0.707335	0.54087	0.924749
heme binding	19	-0.62893	0.539574	0.924749
positive regulation of transcription from RNA polymerase II promoter in response to alkaline pH	3	-0.524185	0.540006	0.924749
chromatin silencing	8	-0.385353	0.541797	0.924749
MAP kinase serine/threonine phosphatase activity	2	-0.33824	0.544399	0.924749
'de novo' pyrimidine nucleobase biosynthetic process	5	-0.174836	0.542713	0.924749
actin filament depolymerization	3	-0.154796	0.543953	0.924749
positive regulation of actin filament depolymerization	3	-0.154796	0.543953	0.924749
dephosphorylation	43	-0.106749	0.544285	0.924749
regulation of membrane potential	2	-0.0723798	0.543647	0.924749
anaerobic glycerol catabolic process	2	-0.0614205	0.545597	0.924749
cellular response to toxic substance	2	-0.0614205	0.545597	0.924749
glycerone kinase activity	2	-0.0614205	0.545597	0.924749
triokinase activity	2	-0.0614205	0.545597	0.924749
nitrogen catabolite activation of transcription from RNA polymerase II promoter	8	-0.0452012	0.545614	0.924749
positive regulation of MAPK cascade	4	0.0121132	0.541583	0.924749
DNA strand renaturation	5	0.034162	0.540638	0.924749
protein kinase binding	24	0.0445467	0.546076	0.924749
DNA double-strand break processing	3	0.0671509	0.545862	0.924749
actin nucleation	2	0.189818	0.545036	0.924749
osmosensory signaling pathway via Sho1 osmosensor	5	0.205486	0.545708	0.924749
phagophore assembly site membrane	18	0.213143	0.544966	0.924749
preribosome	2	0.320294	0.539678	0.924749
histone H4 deacetylation	3	0.331999	0.544026	0.924749
positive regulation of autophagosome assembly	4	0.469422	0.544861	0.924749
mRNA cap binding complex	3	0.484882	0.54447	0.924749
protein transmembrane transport	3	0.834362	0.547671	0.926537
nucleosome	10	0.0489387	0.548009	0.926807
endoplasmic reticulum-Golgi intermediate compartment	13	0.0444933	0.548828	0.927888
arabinose catabolic process	4	-0.0115759	0.549291	0.928064
D-xylose catabolic process	4	-0.0115759	0.549291	0.928064
positive regulation of protein ubiquitination	2	-0.527883	0.550505	0.928806
ATPase activity	72	-0.284913	0.550406	0.928806
flap-structured DNA binding	4	-0.234804	0.55047	0.928806
L-kynurenine catabolic process	3	0.15328	0.55063	0.928806
NAD(P)H dehydrogenase (quinone) activity	2	1.45152	0.550456	0.928806
'de novo' cotranslational protein folding	4	-1.02743	0.551411	0.929819
COMA complex	2	-0.594685	0.552481	0.93132
mRNA export from nucleus in response to heat stress	6	0.217316	0.55286	0.931655
RNA-DNA hybrid ribonuclease activity	4	-0.141487	0.555039	0.933273
L-malate dehydrogenase activity	3	-0.103898	0.556297	0.933273
malate dehydrogenase activity	3	-0.103898	0.556297	0.933273
arylformamidase activity	2	-0.0401286	0.555236	0.933273
chorismate mutase activity	2	-0.00909807	0.555381	0.933273
glycogen (starch) synthase activity	2	0.0362154	0.558276	0.933273
glycogen synthase activity, transferring glucose-1-phosphate	2	0.0362154	0.558276	0.933273
response to sucrose	2	0.0362154	0.558276	0.933273
thiamine biosynthetic process	10	0.0476324	0.555991	0.933273
alpha,alpha-trehalase activity	2	0.187568	0.558699	0.933273
trehalose catabolic process	2	0.187568	0.558699	0.933273
proton transmembrane transport	37	0.385367	0.556851	0.933273
positive regulation of transcription from RNA polymerase II promoter in response to osmotic stress	4	0.419855	0.558472	0.933273
COPI-coated vesicle	9	0.500455	0.555368	0.933273
repressing transcription factor binding	3	-0.792335	0.559279	0.933602
establishment of cell polarity	20	0.0582544	0.559438	0.933602
protein O-linked glycosylation	16	0.191683	0.559081	0.933602
enzyme activator activity	15	-0.357915	0.560146	0.933724
RNA polymerase II repressing transcription factor binding	8	-0.0255699	0.560243	0.933724
nicotinamide riboside transmembrane transporter activity	2	0.878757	0.560415	0.933724
nicotinamide riboside transport	2	0.878757	0.560415	0.933724
inositol phosphoceramide metabolic process	3	-0.163357	0.561055	0.934001
positive regulation of transcription from RNA polymerase II promoter in response to stress	6	-0.125962	0.561625	0.934001
purine ribonucleoside monophosphate biosynthetic process	2	0.0574354	0.563017	0.934001
phospholipid catabolic process	6	0.0578194	0.563113	0.934001
respiratory electron transport chain	4	0.207419	0.56243	0.934001
regulation of cell aging	2	0.311708	0.562872	0.934001
dynactin complex	3	0.485156	0.562636	0.934001
proteasome-mediated ubiquitin-dependent protein catabolic process	25	0.273913	0.563692	0.934361
fungal-type vacuole	218	-0.171677	0.564337	0.93513
Dsc E3 ubiquitin ligase complex	2	-0.496014	0.565601	0.935672
choline transmembrane transporter activity	2	0.174135	0.565751	0.935672
choline transport	2	0.174135	0.565751	0.935672
proximal promoter DNA-binding transcription activator activity, RNA polymerase II-specific	49	0.0564341	0.566186	0.936092
response to furfural	3	0.203437	0.566394	0.936136
DNA damage checkpoint	8	-0.477724	0.56677	0.936458
NuA4 histone acetyltransferase complex	4	-2.50942	0.579149	0.93788
mediator complex	7	-1.70824	0.576087	0.93788
NatB complex	2	-1.62692	0.573364	0.93788
guanyl-nucleotide exchange factor activity	15	-1.027	0.573637	0.93788
mitotic cytokinesis	6	-0.683873	0.5728	0.93788
cell tip	6	-0.490888	0.573506	0.93788
cellular response to unfolded protein	5	-0.442166	0.570153	0.93788
microtubule cytoskeleton organization	6	-0.356635	0.576122	0.93788
spindle pole body duplication	4	-0.267909	0.576022	0.93788
nucleotide-excision repair, DNA damage recognition	3	-0.160614	0.568676	0.93788
oxidoreductase activity, oxidizing metal ions	3	-0.0922398	0.572491	0.93788
ubiquitin conjugating enzyme complex	2	0.0893998	0.571987	0.93788
interstrand cross-link repair	7	0.156176	0.57376	0.93788
deadenylation-dependent decapping of nuclear-transcribed mRNA	8	0.413472	0.573358	0.93788
ER to Golgi ceramide transport	4	0.413727	0.574219	0.93788
RNA catabolic process	11	0.429306	0.575647	0.93788
glyoxysome	2	0.469973	0.578322	0.93788
malate synthase activity	2	0.469973	0.578322	0.93788
activation of MAPK activity	4	0.487985	0.570144	0.93788
MAP kinase kinase activity	4	0.487985	0.570144	0.93788
histone ubiquitination	2	0.49976	0.576891	0.93788
glycolytic process	13	0.506422	0.574926	0.93788
ATP-dependent microtubule motor activity, minus-end-directed	3	0.559936	0.571887	0.93788
regulation of meiotic nuclear division	5	0.793841	0.570676	0.93788
structural constituent of cytoskeleton	6	-0.262016	0.580313	0.938728
actin filament-based process	2	0.636792	0.580321	0.938728
endocytic vesicle	5	-0.456317	0.580759	0.939025
histone H3-K79 methylation	2	0.16219	0.580869	0.939025
dipeptidyl-peptidase activity	2	-0.132789	0.582821	0.940773
phosphatidylinositol-4-phosphate binding	10	-0.102144	0.582291	0.940773
secondary active sulfate transmembrane transporter activity	4	0.140599	0.582577	0.940773
preribosome, small subunit precursor	4	1.04841	0.582518	0.940773
response to toxic substance	6	-0.124461	0.58413	0.941645
nuclear envelope	38	-0.0984443	0.584033	0.941645
metabolic process	158	0.189003	0.583862	0.941645
single-stranded DNA endodeoxyribonuclease activity	6	-0.532368	0.584609	0.942124
ubiquitin conjugating enzyme activity	9	0.158026	0.584884	0.942272
clathrin coat disassembly	2	-0.0978323	0.586002	0.942881
endoplasmic reticulum membrane	201	0.00267064	0.586056	0.942881
m-AAA complex	2	1.14646	0.585538	0.942881
positive regulation of antisense RNA transcription	2	-1.21258	0.587264	0.943378
septin ring organization	9	0.183478	0.587418	0.943378
peptidyl-threonine phosphorylation	8	0.790941	0.587579	0.943378
nucleosome positioning	5	-1.74248	0.596948	0.944532
intrinsic component of vacuolar membrane	2	-0.67992	0.589977	0.944532
polyphosphate biosynthetic process	2	-0.67992	0.589977	0.944532
5'-nucleotidase activity	3	-0.412295	0.598654	0.944532
cellular bud neck contractile ring	7	-0.386474	0.589957	0.944532
positive regulation of transcription from RNA polymerase II promoter in response to iron ion starvation	3	-0.211993	0.592543	0.944532
endoplasmic reticulum	400	-0.0780509	0.597699	0.944532
eisosome filament	2	-0.0503322	0.599945	0.944532
positive regulation of transcription from RNA polymerase II promoter in response to a hypotonic environment	2	0.0631752	0.59959	0.944532
positive regulation of transcription from RNA polymerase II promoter in response to cold	2	0.0631752	0.59959	0.944532
positive regulation of transcription from RNA polymerase II promoter in response to freezing	2	0.0631752	0.59959	0.944532
positive regulation of transcription from RNA polymerase II promoter in response to hydrogen peroxide	2	0.0631752	0.59959	0.944532
positive regulation of transcription from RNA polymerase II promoter in response to hydrostatic pressure	2	0.0631752	0.59959	0.944532
positive regulation of transcription from RNA polymerase II promoter in response to nitrosative stress	2	0.0631752	0.59959	0.944532
regulation of replicative cell aging by regulation of transcription from RNA polymerase II promoter in response to caloric restriction	2	0.0631752	0.59959	0.944532
transcription factor activity, RNA polymerase II proximal promoter sequence-specific DNA binding	15	0.077317	0.593513	0.944532
synapsis	8	0.0886343	0.599119	0.944532
indolepyruvate decarboxylase activity	4	0.128405	0.596719	0.944532
phenylpyruvate decarboxylase activity	4	0.128405	0.596719	0.944532
protein kinase activity	95	0.157709	0.590451	0.944532
transcription corepressor activity	12	0.186751	0.599885	0.944532
dinucleotide repeat insertion binding	2	0.194102	0.591966	0.944532
double-strand/single-strand DNA junction binding	2	0.194102	0.591966	0.944532
MutSbeta complex	2	0.194102	0.591966	0.944532
single guanine insertion binding	2	0.194102	0.591966	0.944532
transferase activity, transferring acyl groups	55	0.214173	0.589295	0.944532
periplasmic space	5	0.24129	0.600367	0.944532
chaperone-mediated protein complex assembly	6	0.242689	0.59098	0.944532
positive regulation of double-strand break repair via nonhomologous end joining	2	0.396972	0.592328	0.944532
signal transduction involved in meiotic recombination checkpoint	2	0.396972	0.592328	0.944532
proteasomal protein catabolic process	2	0.400954	0.594034	0.944532
ceramide biosynthetic process	5	0.463181	0.596467	0.944532
regulation of transcription from RNA polymerase II promoter in response to stress	5	0.646681	0.59234	0.944532
3',5'-cyclic-AMP phosphodiesterase activity	2	1.23723	0.589437	0.944532
3',5'-cyclic-nucleotide phosphodiesterase activity	2	1.23723	0.589437	0.944532
regulation of transcription-coupled nucleotide-excision repair	4	1.61556	0.589162	0.944532
regulation of ribosomal protein gene transcription by RNA polymerase II	2	0.863945	0.600722	0.944802
ATPase activity, coupled	9	-0.304458	0.600988	0.944932
regulation of cell cycle	9	0.302493	0.601259	0.945071
lipid biosynthetic process	5	0.447573	0.601674	0.945435
isocitrate dehydrogenase (NAD+) activity	2	0.124038	0.602767	0.946289
mitochondrial isocitrate dehydrogenase complex (NAD+)	2	0.124038	0.602767	0.946289
peroxisomal importomer complex	17	-0.0636923	0.605197	0.948753
meiotic spindle pole body	4	0.0743561	0.605956	0.948753
RNA polymerase II complex binding	7	0.377944	0.607092	0.948753
hydrolase activity, acting on carbon-nitrogen (but not peptide) bonds, in cyclic amides	2	0.526182	0.607011	0.948753
NADH kinase activity	3	1.62238	0.606446	0.948753
NADP biosynthetic process	3	1.62238	0.606446	0.948753
phosphatidylcholine binding	3	0.35724	0.608264	0.95001
ergosterol O-acyltransferase activity	2	-0.172404	0.608533	0.950142
trans-Golgi network	27	-0.69506	0.609279	0.95015
metal ion transmembrane transporter activity	10	-0.144425	0.610212	0.95015
spindle midzone	4	0.0384469	0.610627	0.95015
spindle pole body	30	0.0888923	0.610745	0.95015
glutathione dehydrogenase (ascorbate) activity	2	0.11723	0.610416	0.95015
cupric ion binding	2	0.165248	0.610306	0.95015
mating	2	0.165248	0.610306	0.95015
sexual reproduction	2	0.165248	0.610306	0.95015
tubulin complex assembly	9	0.405995	0.608979	0.95015
intracellular sterol transport	5	0.0649122	0.611258	0.950662
cilium assembly	3	0.226541	0.611981	0.951092
septin filament array	3	0.226541	0.611981	0.951092
oligopeptide transmembrane transport	3	-0.635841	0.612308	0.951149
plasma membrane organization	2	-0.286219	0.61268	0.951441
single-stranded DNA 5'-3' exodeoxyribonuclease activity	5	-0.404462	0.614768	0.952226
Pex17p-Pex14p docking complex	3	-0.135547	0.6136	0.952226
hydroxyacylglutathione hydrolase activity	2	-0.0797211	0.61416	0.952226
eukaryotic translation initiation factor 3 complex	2	0.195672	0.614742	0.952226
proton-transporting V-type ATPase, V0 domain	2	0.947209	0.614845	0.952226
vacuolar proton-transporting V-type ATPase, V0 domain	2	0.947209	0.614845	0.952226
synaptonemal complex	7	0.208489	0.615149	0.952411
double-stranded DNA binding	26	-0.160411	0.61569	0.952677
plasma membrane	350	-0.0896977	0.616039	0.952933
strand invasion	3	-0.231208	0.617162	0.953006
actin cortical patch assembly	10	-0.0838815	0.617256	0.953006
ATPase activator activity	10	0.654075	0.61642	0.953006
regulation of DNA-dependent DNA replication initiation	7	0.680744	0.618116	0.953006
protein disulfide isomerase activity	4	0.897706	0.616715	0.953006
nitrogen utilization	7	0.077273	0.61868	0.953591
UMP biosynthetic process	2	-0.231721	0.619193	0.953793
osmosensor activity	2	0.00986184	0.620598	0.953793
cobalt ion binding	3	0.100455	0.61966	0.953793
propionate catabolic process, 2-methylcitrate cycle	2	0.143798	0.620109	0.953793
integral component of endoplasmic reticulum membrane	37	0.268025	0.622134	0.955778
DNA amplification	5	-1.56465	0.624721	0.95679
phosphatidylinositol-3,5-bisphosphate binding	9	-0.75135	0.624764	0.95679
obsolete transcription factor activity, core RNA polymerase II binding	2	-0.109519	0.624791	0.95679
helicase activity	35	0.0859933	0.623272	0.95679
carbon utilization	3	0.0883426	0.625125	0.95679
phospholipase A2 activity	7	0.108163	0.624407	0.95679
pyrimidine-containing compound salvage	3	0.256954	0.623145	0.95679
[truncated: 920 more rows]

## Sheet: Supplementary Table 3
Supplementary Table 3: Features and selection criteria of deletion mutants selected for experimental evolution
Modules: OS = cellular response to oxidative stress, OX = oxidoreductase activity, V = vesicular transport, E = endosome, G = golgi, C = chromatin organization, NAD = NAD homeostasis, HIR = HIR complex, H2AZ = H2AZ, M=metabolism, O = other
Number	Systematic name	Standard name	AverageLogFC	SelectionCriterium	GO process	Function	Module	PhysicalInteractions	GeneticInteractions	InComplex?	NrParalogs	AveragePhastCon	NrPhenotypesSGD	Phenotypic_potential
36	YER073W	ALD5	-4.18102	Genome-wide screen	acetate biosynthesis	Mitochondrial aldehyde dehydrogenase; involved in regulation or biosynthesis of electron transport chain components and acetate formation	M	20	74	0	0	0.920631	5	0.6654
25	YGR261C	APL6	-5.92398	Genome-wide screen	vesicle-mediated transport	Beta3-like subunit of the yeast AP-3 complex; functions in transport of alkaline phosphatase to the vacuole	V;G	26	218	1	0	0.656669	51	0.4796
22	YBR288C	APM3	-6.16764	Genome-wide screen	vesicle-mediated transport	Mu3-like subunit of the clathrin associated protein complex (AP-3); functions in transport of alkaline phosphatase to the vacuole	V;G	17	208	1	0	0.913413	49	0.4204
13	YIL040W	APQ12	-7.7226	Genome-wide screen	lipid homeostasis	Nuclear envelope/ER integral membrane protein, lipid homeostasis	O	6	494	0	0	0.865313	45	4.334
48	YJL185C	ATG36	-1.31898	Literature + genome-wide screen	autophagy of peroxisome	Pex3p interacting protein, required for pexophagy	O	12	28	0	0	0.712505	25	nan
5	YPL084W	BRO1	-10.1988	Genome-wide screen	vesicle-mediated transport	Cytoplasmic class E vacuolar protein sorting (VPS) factor, coordinates deubiquitination in the multivesicular body (MVB) pathway	V;E	24	283	0	0	0.641568	86	1.649
43	YMR275C	BUL1	-3.24537	Genome-wide screen	vesicle-mediated transport	Ubiquitin-binding component of the Rsp5p E3-ubiquitin ligase complex	V;E	26	210	1	1	0.774163	38	0.8939
30	YLR330W	CHS5	-4.68796	Genome-wide screen	vesicle-mediated transport	Component of the exomer complex, involved in the export of select proteins	V;G	46	394	1	0	0.481923	62	0.9423
10	YGL005C	COG7	-8.66203	Genome-wide screen	vesicle-mediated transport	Component of the conserved oligomeric Golgi complex, protein trafficking to mediate fusion of transport vesicles to Golgi compartments	V;G	18	350	1	0	0.487225	29	0.5504
26	YPL170W	DAP1	-5.54702	Genome-wide screen	ergosterol biosynthesis	Heme-binding protein; involved in regulation of cytochrome P450 protein Erg11p, damage response protein	O	19	84	0	0	0.805871	24	0.5093
12	YFL001W	DEG1	-8.28013	Genome-wide screen	RNA pseudouridine synthesis	tRNA:pseudouridine synthase	O	13	402	0	0	0.715345	64	1.116
2	YPL265W	DIP5	-12.1148	Genome-wide screen	amino acid transport	Dicarboxylic amino acid permease, relocalizes from plasma membrane to vacuole upon DNA replication stress	O	35	54	0	0	0.794724	22	0.4475
40	YKL213C	DOA1	-3.88983	Genome-wide screen	ubiquitin homeostasis	required for ubiquitin-mediated protein degradation, promotes efficient NHEJ in postdiauxic/stationary phase; facilitates proteolysis of histone H3	V;E	52	657	1	0	0.697878	51	0.6112
42	YDR069C	DOA4	-3.42778	Genome-wide screen	vesicle-mediated transport	Ubiquitin hydrolase; deubiquitinates intralumenal vesicle (ILVs) cargo proteins	V;E	25	257	0	1	0.735625	71	1.115
23	YIL027C	EMC5	-6.09552	Genome-wide screen	protein folding in endoplasmic reticulum	Member of conserved ER transmembrane complex; required for efficient folding of proteins in the ER	O	33	156	0	0	0.683011	18	nan
16	YLR056W	ERG3	-6.94083	Genome-wide screen	ergosterol biosynthesis	C-5 sterol desaturase, ergosterol biosynthesis	M	25	739	0	0	0.838063	104	0.7539
47	YPL091W	GLR1	-1.63659	Literature + genome-wide screen	cellular response to oxidative stress	Cytosolic and mitochondrial glutathione oxidoreductase	OS;OX	14	70	0	0	0.949395	18	0.2682
9	YDR098C	GRX3	-8.70675	Genome-wide screen	cellular response to oxidative stress	Glutathione-dependent oxidoreductase; hydroperoxide and superoxide-radical responsive	OS;OX	25	72	0	1	0.595235	14	0.63
20	YOR070C	GYP1	-6.45647	Genome-wide screen	vesicle-mediated transport	Cis-golgi GTPase-activating protein (GAP) for yeast Rabs, involved in vesicle docking and fusion	V;G	21	502	0	0	0.82523	61	0.3258
32	YPR179C	HDA3	-4.3587	Genome-wide screen	chromatin organization	Subunit of the HDA1 histone deacetylase complex, relocalizes to the cytosol in response to hypoxia	C	16	395	1	0	0.640219	24	0.4588
34	YBL008W	HIR1	-4.2933	Genome-wide screen	chromatin organization	Subunit of the HIR complex; HIR is a nucleosome assembly complex involved in regulation of histone gene transcription	C;HIR	23	481	1	0	0.720301	25	0.8962
33	YOR038C	HIR2	-4.35684	Genome-wide screen	chromatin organization	Subunit of HIR nucleosome assembly complex, relocalizes to the cytosol in response to hypoxia	C;HIR	25	429	1	0	0.693953	31	1.022
35	YMR032W	HOF1	-4.23542	Genome-wide screen	cytoskeleton organization	Protein that regulates actin cytoskeleton organization	O	68	383	0	0	0.692377	43	1.471
19	YOL068C	HST1	-6.5158	Genome-wide screen	chromatin organization	NAD(+)-dependent histone deacetylase, has a paralogue: SIR2	C;NAD	20	136	0	1	0.794016	20	0.3439
29	YOL012C	HTZ1	-5.28264	Genome-wide screen	chromatin organization	Histone variant H2AZ; exchanged for histone H2A in nucleosomes by the SWR1 complex	C;H2AZ	109	546	0	0	0.988461	60	2.42
15	YIR037W	HYR1	-7.5866	Genome-wide screen	cellular response to oxidative stress	Thiol peroxidase; functions as a hydroperoxide receptor to sense intracellular hydroperoxide levels and transduce a redox signal to the Yap1p transcription factor	OS;OX	34	58	0	1	0.757375	13	0.6877
39	YGL124C	MON1	-3.91513	Genome-wide screen	vesicle-mediated transport	Subunit of a heterodimeric guanine nucleotide exchange factor (GEF), Rab family GTPase involved in membrane tethering and fusion events at the late endosome and vacuole	V;E	18	414	1	0	0.70012	53	0.18
37	YOR209C	NPT1	-4.08832	Genome-wide screen	chromatin organization	Nicotinate phosphoribosyltransferase; acts in the salvage pathway of NAD+ biosynthesis	C;NAD	30	173	0	0	0.80859	43	0.197
38	YDR067C	OCA6	-4.04001	Genome-wide screen	unknown	Oxidant-induced cell arrest	O	3	224	0	0	0.805689	27	0.4281
8	YJR043C	POL32	-8.8031	Genome-wide screen	DNA amplification	Third subunit of DNA polymerase delta, required for error-prone DNA synthesis in the presence of DNA damage and processivity	O	22	443	1	0	0.596991	56	1.121
18	YJL121C	RPE1	-6.66456	Genome-wide screen	pentose-phosphate shunt	D-ribulose-5-phosphate 3-epimerase; catalyzes a reaction in the non-oxidative part of the pentose-phosphate pathway	M	6	198	0	0	0.974035	57	0.4881
27	YFR040W	SAP155	-5.53185	Genome-wide screen	cell cycle	Protein required for function of the Sit4p protein phosphatase (G1/S transition of mitotic cycle; controls lifespan, mitochondrial function, cell cycle progression)	O	29	313	1	1	0.688778	46	0.4778
11	YHR206W	SKN7	-8.60316	Genome-wide screen	cellular response to oxidative stress	Nuclear response regulator and transcription factor, required for optimal induction of heat-shock genes in response to oxidative stress	OS	53	223	0	1	0.829559	38	0.7478
50	YJR104C	SOD1	NA	Literature	cellular response to oxidative stress	Cytosolic superoxide dismutase	OS;OX	37	214	1	0	0.920319	70	0.6745
17	YHR008C	SOD2	-6.79835	Genome-wide screen	cellular response to oxidative stress	Mitochondrial manganese superoxide dismutase	OS;OX	26	204	0	0	0.956463	47	0.2239
6	YLR119W	SRN2	-10.0705	Genome-wide screen	vesicle-mediated transport	Component of the ESCRT-I complex; ESCRT-I is involved in ubiquitin-dependent sorting of proteins into the endosome	V;E	19	584	1	0	0.320104	60	-0.055
7	YDR310C	SUM1	-9.55896	Genome-wide screen	chromatin organization	Transcriptional repressor that regulates middle-sporulation genes, acts as general replication initiation factor	C;NAD	35	494	0	0	0.69652	33	0.86
44	YPR074C	TKL1	-3.135	Genome-wide screen	pentose-phosphate shunt	Transketolase, in the pentose phosphate pathway; needed for synthesis of aromatic amino acids	M	36	175	0	1	0.985815	34	1.27
45	YBR126C	TPS1	-2.55399	Literature + genome-wide screen	trehalose metabolism	Synthase subunit of trehalose-6-P synthase/phosphatase complex; synthesizes the storage carbohydrate trehalose	M	55	432	1	0	0.963542	48	0.9083
51	YDR353W	TRR1	NA	Literature	cellular response to oxidative stress	Cytoplasmic thioredoxin reductase	OS;OX	31	23	0	1	0.935935	7	nan
49	YHR106W	TRR2	-0.0962738	Literature	cellular response to oxidative stress	Mitochondrial thioredoxin reductase	OS;OX	11	40	0	1	0.903723	8	0.4824
46	YGR209C	TRX2	-2.37084	Literature + genome-wide screen	cellular response to oxidative stress	Cytoplasmic thioredoxin isoenzyme	OS;OX	58	117	0	1	0.965314	15	0.512
31	YNR006W	VPS27	-4.54084	Genome-wide screen	vesicle-mediated transport	Endosomal protein that forms a complex with Hse1p; required for recycling Golgi proteins	V;E	30	731	1	0	0.70416	93	0.6708
41	YPL120W	VPS30	-3.64892	Genome-wide screen	vesicle-mediated transport	Subunit of phosphatidylinositol (PtdIns) 3-kinase complexes I and II; Complex I is essential in autophagy, Complex II is required for vacuolar protein sorting	V;E	70	431	1	0	0.598162	67	0.7421
14	YAL002W	VPS8	-7.61917	Genome-wide screen	vesicle-mediated transport	Membrane-binding component of the CORVET complex; endosomal vesicle tethering and fusion	V;E	18	590	0	0	0.526345	85	0.8525
4	YNL107W	YAF9	-10.2157	Genome-wide screen	chromatin organization	Subunit of NuA4 histone H4 acetyltransferase and SWR1 complexes	C;H2AZ	83	382	1	0	0.856028	63	1.512
3	YML007W	YAP1	-11.9452	Genome-wide screen	cellular response to oxidative stress	Basic leucine zipper (bZIP) transcription factor; required for oxidative stress tolerance	OS	83	163	0	1	0.619178	46	0.1773
28	YBR216C	YBP1	-5.47855	Genome-wide screen	cellular response to oxidative stress	required for oxidation of specific cysteine residues of transcription factor Yap1p	OS	7	105	0	1	0.499145	13	0.6948
21	YLL048C	YBT1	-6.42041	Genome-wide screen	monocarboxylic acid transporter	Transporter of the ATP-binding cassette (ABC) family, negative regulator of vacuole fusion	O	29	57	0	1	0.700821	15	0.8139
24	YHR045W	YHR045W	-6.00722	Genome-wide screen	unknown	Putative protein of unknown function; possible role in iron metabolism and/or amino acid and carbohydrate metabolism	O	6	160	0	0	0.533385	23	0.5871
1	YOR072W	YOR072W	-12.4225	Genome-wide screen	unknown	Putative protein of unknown function	O	0	0	0	0	0.594289	12	0.7794

## Sheet: Supplementary Table 4
Supplementary Table 4: Survival and growth of all evolved lineages
Lineages with ID _5 were evolved under less harsh conditions (see Material and Methods, section Experimental Evolution for more details)
Sequencing, phenotyping and growth measurements were done on one fit clone.
Errors for the growth rate and final OD represent the standard deviation (SD) of four replicates.
StrainID	DeletedGene	Survived?	Sequenced?	Phenotyped?	GrowthRate	GrowthRate_SD	FinalOD	FinalOD_SD
ALD5_1	ALD5	Yes	Yes	Yes	0.109441	0.00404834	0.832	0.0537835
ALD5_2	ALD5	Yes	Yes	Yes	0.125113	0.00629213	0.7345	0.0196723
ALD5_3	ALD5	Yes	Yes	Yes	0.0954755	0.00219546	1.56175	0.0110567
ALD5_4	ALD5	Yes	Yes	Yes	0.114183	0.00950974	0.58225	0.0260176
APL6_1	APL6	Yes	Yes	Yes	0.0834352	0.00414939	0.20325	0.00320156
APL6_2	APL6	No	No	No	#N/A	#N/A	#N/A	#N/A
APL6_3	APL6	Yes	Yes	No	0.0220382	0.00174563	0.10975	0.0109049
APL6_4	APL6	No	No	No	#N/A	#N/A	#N/A	#N/A
APM3_1	APM3	Yes	Yes	Yes	0.0737602	0.00648566	0.3	0.0174165
APM3_2	APM3	No	No	No	#N/A	#N/A	#N/A	#N/A
APM3_3	APM3	No	No	No	#N/A	#N/A	#N/A	#N/A
APM3_4	APM3	No	No	No	#N/A	#N/A	#N/A	#N/A
APQ12_1	APQ12	Yes	Yes	Yes	0.121492	0.00574686	0.683	0.0698475
APQ12_2	APQ12	Yes	Yes	Yes	0.135354	0.00639481	0.34125	0.00419325
APQ12_3	APQ12	Yes	Yes	Yes	0.122684	0.00592286	0.31325	0.0928273
APQ12_4	APQ12	Yes	Yes	Yes	0.165876	0.00793841	0.2885	0.00818535
ATG36_1	ATG36	Yes	Yes	Yes	0.133903	0.00823689	0.4295	0.00967815
ATG36_2	ATG36	Yes	Yes	Yes	0.114946	0.00346009	1.54675	0.0261454
ATG36_3	ATG36	Yes	Yes	Yes	0.165491	0.0116101	0.44325	0.00732006
ATG36_4	ATG36	Yes	Yes	Yes	0.139726	0.0141021	0.31325	0.00330404
BRO1_1	BRO1	Yes	Yes	No	0.106746	0.00468101	0.27575	0.0106262
BRO1_2	BRO1	Yes	Yes	Yes	0.118817	0.00525148	0.16775	0.0207906
BRO1_3	BRO1	Yes	Yes	Yes	0.0599768	0.00485991	1.337	0.167286
BRO1_4	BRO1	Yes	Yes	Yes	0.165105	0.00818474	0.70275	0.00618466
BUL1_1	BUL1	Yes	Yes	Yes	0.139037	0.00675889	0.34475	0.00718215
BUL1_2	BUL1	Yes	Yes	Yes	0.0899807	0.00531727	0.17625	0.0131751
BUL1_3	BUL1	Yes	Yes	Yes	0.058984	0.00334656	0.37725	0.0606156
BUL1_4	BUL1	Yes	Yes	Yes	0.169793	0.00353178	0.36	0.00707107
CHS5_1	CHS5	Yes	No	No	#N/A	#N/A	#N/A	#N/A
CHS5_2	CHS5	Yes	Yes	Yes	0.0424134	0.000634288	0.1295	0.00494975
CHS5_3	CHS5	Yes	Yes	Yes	0.118452	0.00524829	1.6415	0.00544671
CHS5_4	CHS5	Yes	Yes	Yes	0.187578	0.0430466	0.57725	0.0319518
COG7_1	COG7	Yes	Yes	Yes	0.121103	0.00699883	1.11275	0.0305109
COG7_2	COG7	No	No	No	#N/A	#N/A	#N/A	#N/A
COG7_3	COG7	Yes	Yes	Yes	0.229202	0.0132099	1.49325	0.005058
COG7_4	COG7	Yes	Yes	Yes	0.0848154	0.00340421	0.81075	0.0283122
DAP1_1	DAP1	Yes	Yes	Yes	0.117965	0.0107348	1.48525	0.00771902
DAP1_2	DAP1	Yes	Yes	Yes	0.153771	0.00847279	0.515	0.0102307
DAP1_3	DAP1	Yes	Yes	Yes	0.117947	0.00695497	0.75375	0.0435842
DAP1_4	DAP1	Yes	Yes	Yes	0.0795897	0.0143193	0.3775	0.0103763
DEG1_1	DEG1	Yes	Yes	Yes	0.0557338	0.00877743	0.085	0.00565685
DEG1_2	DEG1	Yes	Yes	Yes	0.0363895	0.00750956	0.0765	0.009
DEG1_3	DEG1	Yes	Yes	Yes	0.0385617	0.00421315	0.09675	0.00991211
DEG1_4	DEG1	No	No	No	#N/A	#N/A	#N/A	#N/A
DIP5_1	DIP5	Yes	Yes	Yes	0.118068	0.00893368	0.21375	0.0120934
DIP5_2	DIP5	Yes	Yes	Yes	0.170875	0.0117829	1.5875	0.0142009
DIP5_3	DIP5	Yes	Yes	Yes	0.168341	0.0267002	1.56525	0.00699405
DIP5_4	DIP5	Yes	Yes	Yes	0.152213	0.00744603	0.56275	0.0378715
DOA1_1	DOA1	Yes	Yes	No	0.109758	0.0151421	0.54975	0.112461
DOA1_2	DOA1	Yes	Yes	Yes	0.100977	0.0192978	0.769	0.052128
DOA1_3	DOA1	Yes	Yes	Yes	0.135221	0.00460197	0.734	0.0913053
DOA1_4	DOA1	Yes	Yes	Yes	0.101769	0.0104586	0.9635	0.0276827
DOA4_1	DOA4	Yes	Yes	Yes	0.14775	0.00208334	0.3865	0.0312463
DOA4_2	DOA4	Yes	Yes	Yes	0.093571	0.00421895	0.21275	0.044365
DOA4_3	DOA4	Yes	Yes	Yes	0.145321	0.0108763	0.33125	0.00853913
DOA4_4	DOA4	Yes	Yes	Yes	0.0959467	0.000438415	1.02925	0.138541
EMC5_1	EMC5	Yes	Yes	Yes	0.119761	0.0189462	0.85775	0.0057373
EMC5_2	EMC5	Yes	Yes	Yes	0.218553	0.0110194	1.3295	0.0151107
EMC5_3	EMC5	Yes	Yes	Yes	0.184324	0.0134701	0.809	0.0226127
EMC5_4	EMC5	Yes	Yes	No	0.0489701	0.0108595	0.19625	0.0060208
ERG3_1	ERG3	No	No	No	#N/A	#N/A	#N/A	#N/A
ERG3_2	ERG3	No	No	No	#N/A	#N/A	#N/A	#N/A
ERG3_3	ERG3	Yes	Yes	Yes	0.0523129	0.00445471	0.243	0.0183848
ERG3_4	ERG3	No	No	No	#N/A	#N/A	#N/A	#N/A
ERG3_5A	ERG3	Yes	Yes	Yes	0.0249468	0.00226971	0.088	0.0175689
ERG3_5B	ERG3	Yes	Yes	No	0	0	0.04	0.00969536
ERG3_5C	ERG3	Yes	Yes	Yes	0.0807146	0.00934273	0.169	0.0204776
ERG3_5D	ERG3	Yes	Yes	Yes	0	0	0.02225	0.00377492
GLR1_1	GLR1	Yes	Yes	Yes	0.0684834	0.012629	0.26775	0.0109962
GLR1_2	GLR1	Yes	Yes	Yes	0.079179	0.0019402	0.422	0.0725029
GLR1_3	GLR1	Yes	Yes	Yes	0.0559636	0.000561253	0.15775	0.0195
GLR1_4	GLR1	Yes	Yes	Yes	0.0698453	0.003236	0.2435	0.00619139
GRX3_1	GRX3	Yes	Yes	Yes	0.0878892	0.00904661	0.36525	0.0602903
GRX3_2	GRX3	Yes	Yes	Yes	0.105262	0.0163535	0.258	0.00702377
GRX3_3	GRX3	Yes	Yes	Yes	0.129217	0.00926709	0.98875	0.0166007
GRX3_4	GRX3	Yes	Yes	Yes	0.112345	0.0119861	1.5645	0.0597244
GYP1_1	GYP1	Yes	Yes	Yes	0.0842246	0.0118457	0.22875	0.00590903
GYP1_2	GYP1	Yes	Yes	No	0.0767361	0.0118908	0.17975	0.00189297
GYP1_3	GYP1	Yes	Yes	Yes	0.114097	0.0043258	0.2565	0.00888819
GYP1_4	GYP1	Yes	Yes	Yes	0.112696	0.0131385	0.3865	0.0215793
HDA3_1	HDA3	Yes	Yes	Yes	0.1091	0.0130167	0.54775	0.0479957
HDA3_2	HDA3	Yes	Yes	Yes	0.0953189	0.00517854	0.6355	0.0148492
HDA3_3	HDA3	Yes	Yes	Yes	0.0886267	0.00421021	0.30225	0.00960469
HDA3_4	HDA3	Yes	Yes	Yes	0.129936	0.0101433	0.262667	0.0518684
HIR1_1	HIR1	Yes	Yes	Yes	0.12604	0.00854142	0.19525	0.004272
HIR1_2	HIR1	No	No	No	#N/A	#N/A	#N/A	#N/A
HIR1_3	HIR1	Yes	Yes	Yes	0.118948	0.0122124	0.4905	0.0223084
HIR1_4	HIR1	Yes	Yes	Yes	0.0621076	0.0115722	0.147	0.00697615
HIR1_5A	HIR1	Yes	Yes	Yes	0.106938	0.0154109	1.5285	0.00645497
HIR1_5B	HIR1	Yes	Yes	Yes	0.0100459	0.00708581	0.0795	0.00960902
HIR1_5C	HIR1	Yes	Yes	Yes	0.132089	0.00761017	1.631	0.00294392
HIR1_5D	HIR1	Yes	Yes	Yes	0.0975367	0.0011063	0.392	0.0156631
HIR2_1	HIR2	Yes	Yes	Yes	0.0184436	0.00674601	0.10675	0.0119269
HIR2_2	HIR2	No	No	No	#N/A	#N/A	#N/A	#N/A
HIR2_3	HIR2	Yes	Yes	Yes	0.126294	0.0145439	1.638	0.0334166
HIR2_4	HIR2	No	No	No	#N/A	#N/A	#N/A	#N/A
HIR2_5A	HIR2	Yes	Yes	Yes	0.127425	0.00757533	0.3205	0.0155456
HIR2_5B	HIR2	Yes	Yes	Yes	0.0530155	0.0109633	0.13425	0.00977667
HIR2_5C	HIR2	No	No	No	#N/A	#N/A	#N/A	#N/A
HIR2_5D	HIR2	Yes	No	No	#N/A	#N/A	#N/A	#N/A
HOF1_1	HOF1	Yes	Yes	Yes	0.0583359	0.00421341	0.17375	0.0138414
HOF1_2	HOF1	Yes	Yes	Yes	0.0773432	0.00984841	0.1215	0.005
HOF1_3	HOF1	Yes	Yes	No	0.0739201	0.00277283	0.31475	0.0145688
HOF1_4	HOF1	Yes	Yes	Yes	0.0632738	0.00416005	0.19075	0.0529929
HST1_1	HST1	No	No	No	#N/A	#N/A	#N/A	#N/A
HST1_2	HST1	Yes	Yes	Yes	0.131719	0.0217155	0.57425	0.0127639
HST1_3	HST1	Yes	Yes	Yes	0.246395	0.00470998	0.77875	0.0241851
HST1_4	HST1	No	No	No	#N/A	#N/A	#N/A	#N/A
HST1_5A	HST1	Yes	Yes	Yes	0.163097	0.0053356	1.64375	0.00287228
HST1_5B	HST1	Yes	Yes	Yes	0.146353	0.00579897	1.481	0.038704
HST1_5C	HST1	Yes	Yes	Yes	0.0927641	0.0107508	1.38125	0.00525198
HST1_5D	HST1	Yes	Yes	Yes	0.121733	0.00136569	1.5795	0.0239513
HTZ1_1	HTZ1	Yes	Yes	Yes	0.0299058	0.00392866	0.17625	0.0193972
HTZ1_2	HTZ1	Yes	Yes	Yes	0.0485966	0.00407529	0.178	0.0122746
HTZ1_3	HTZ1	Yes	Yes	Yes	0.0833524	0.0597378	1.21325	0.106058
HTZ1_4	HTZ1	Yes	Yes	Yes	0.0356277	0.00233775	0.17	0.044441
HYR1_1	HYR1	Yes	Yes	Yes	0.13118	0.00924675	0.9005	0.0257488
HYR1_2	HYR1	Yes	Yes	Yes	0.157718	0.01339	0.497	0.0254689
HYR1_3	HYR1	Yes	Yes	Yes	0.118124	0.0126523	0.83825	0.104423
HYR1_4	HYR1	Yes	Yes	Yes	0.155486	0.0042388	1.234	0.0291548
MON1_1	MON1	Yes	Yes	Yes	0.152798	0.0230852	0.38275	0.0278134
MON1_2	MON1	Yes	Yes	Yes	0.131336	0.00671729	0.414	0.0251661
MON1_3	MON1	Yes	Yes	Yes	0.118373	0.0193655	0.2395	0.0304248
MON1_4	MON1	Yes	Yes	Yes	0.105838	0.0107539	0.26875	0.00518813
NPT1_1	NPT1	Yes	Yes	No	0.109209	0.00846908	0.17175	0.0272443
NPT1_2	NPT1	No	No	No	#N/A	#N/A	#N/A	#N/A
NPT1_3	NPT1	No	No	No	#N/A	#N/A	#N/A	#N/A
NPT1_4	NPT1	Yes	Yes	Yes	0.150706	0.00970403	0.8495	0.0305232
NPT1_5A	NPT1	Yes	Yes	Yes	0.14251	0.00757656	1.5535	0.0646658
NPT1_5B	NPT1	Yes	Yes	Yes	0.0848852	0.00817943	0.6065	0.0577956
NPT1_5C	NPT1	Yes	Yes	Yes	0.100739	0.0158358	0.96825	0.00340343
NPT1_5D	NPT1	Yes	Yes	Yes	0.127948	0.0115551	1.553	0.00571548
OCA6_1	OCA6	Yes	No	No	#N/A	#N/A	#N/A	#N/A
OCA6_2	OCA6	Yes	Yes	Yes	0.168298	0.00424892	1.68025	0.077689
OCA6_3	OCA6	Yes	Yes	Yes	0.0949256	0.0151165	0.45575	0.012842
OCA6_4	OCA6	Yes	Yes	Yes	0.185341	0.00585262	0.3415	0.00404145
POL32_1	POL32	Yes	Yes	Yes	0.129138	0.00846908	0.48725	0.0274515
POL32_2	POL32	Yes	No	No	#N/A	#N/A	#N/A	#N/A
POL32_3	POL32	Yes	Yes	Yes	0.158498	0.0121648	0.60525	0.0257472
POL32_4	POL32	Yes	No	No	#N/A	#N/A	#N/A	#N/A
RPE1_1	RPE1	No	No	No	#N/A	#N/A	#N/A	#N/A
RPE1_2	RPE1	Yes	Yes	Yes	0.0149657	0.0231023	0.08475	0.0137204
RPE1_3	RPE1	No	No	No	#N/A	#N/A	#N/A	#N/A
RPE1_4	RPE1	No	No	No	#N/A	#N/A	#N/A	#N/A
RPE1_5A	RPE1	Yes	Yes	Yes	0.115697	0.00796596	0.15575	0.0499625
RPE1_5B	RPE1	Yes	Yes	No	0	0	0.081	0.0214321
RPE1_5C	RPE1	No	No	No	#N/A	#N/A	#N/A	#N/A
RPE1_5D	RPE1	Yes	Yes	Yes	0.0727374	0.014117	0.15875	0.0247572
SAP155_1	SAP155	Yes	Yes	Yes	0.228564	0.0132232	0.37775	0.0200229
SAP155_2	SAP155	Yes	Yes	Yes	0.113658	0.00876187	1.624	0.0283196
SAP155_3	SAP155	Yes	Yes	Yes	0.120449	0.0206682	0.6485	0.0343463
SAP155_4	SAP155	Yes	Yes	Yes	0.0958689	0.0134248	0.4285	0.0186994
SKN7_1	SKN7	Yes	Yes	Yes	0.0794271	0.00901154	0.571	0.0248596
SKN7_2	SKN7	Yes	Yes	Yes	0.104959	0.00493182	0.95075	0.0669845
SKN7_3	SKN7	Yes	Yes	Yes	0.0607952	0.0100849	0.46975	0.0104363
SKN7_4	SKN7	Yes	Yes	Yes	0.114191	0.00774557	0.3445	0.0183757
SOD1_1	SOD1	No	No	No	#N/A	#N/A	#N/A	#N/A
SOD1_2	SOD1	No	No	No	#N/A	#N/A	#N/A	#N/A
SOD1_3	SOD1	No	No	No	#N/A	#N/A	#N/A	#N/A
SOD1_4	SOD1	No	No	No	#N/A	#N/A	#N/A	#N/A
SOD1_5A	SOD1	Yes	Yes	Yes	0.0579432	0.00567976	0.2375	0.0102144
SOD1_5B	SOD1	No	No	No	#N/A	#N/A	#N/A	#N/A
SOD1_5C	SOD1	Yes	Yes	Yes	0.10436	0.00231358	0.9975	0.042681
SOD1_5D	SOD1	Yes	Yes	Yes	0.0707368	0.0113783	0.7245	0.0488979
SOD2_1	SOD2	No	No	No	#N/A	#N/A	#N/A	#N/A
SOD2_2	SOD2	No	No	No	#N/A	#N/A	#N/A	#N/A
SOD2_3	SOD2	No	No	No	#N/A	#N/A	#N/A	#N/A
SOD2_4	SOD2	No	No	No	#N/A	#N/A	#N/A	#N/A
SOD2_5A	SOD2	No	No	No	#N/A	#N/A	#N/A	#N/A
SOD2_5B	SOD2	No	No	No	#N/A	#N/A	#N/A	#N/A
SOD2_5C	SOD2	No	No	No	#N/A	#N/A	#N/A	#N/A
SOD2_5D	SOD2	No	No	No	#N/A	#N/A	#N/A	#N/A
SRN2_1	SRN2	Yes	Yes	Yes	0.185899	0.00723234	0.27275	0.0258118
SRN2_2	SRN2	Yes	Yes	Yes	0.136221	0.00493355	0.2855	0.00929157
SRN2_3	SRN2	Yes	Yes	Yes	0.136311	0.00704716	0.31525	0.0265
SRN2_4	SRN2	Yes	Yes	Yes	0.133562	0.00309022	0.31375	0.0215619
SUM1_1	SUM1	Yes	Yes	Yes	0.0815738	0.00480417	1.3715	0.105342
SUM1_2	SUM1	No	No	No	#N/A	#N/A	#N/A	#N/A
SUM1_3	SUM1	No	No	No	#N/A	#N/A	#N/A	#N/A
SUM1_4	SUM1	Yes	Yes	Yes	0.161916	0.016966	1.1965	0.0471346
SUM1_5A	SUM1	Yes	Yes	Yes	0.137892	0.0156212	1.55775	0.0195171
SUM1_5B	SUM1	Yes	Yes	Yes	0.14389	0.00899603	1.071	0.0283901
SUM1_5C	SUM1	Yes	Yes	Yes	0.111209	0.0132988	1.1445	0.322234
SUM1_5D	SUM1	No	No	No	#N/A	#N/A	#N/A	#N/A
TKL1_1	TKL1	Yes	Yes	Yes	0.154699	0.0136683	0.90825	0.0322736
TKL1_2	TKL1	No	No	No	#N/A	#N/A	#N/A	#N/A
TKL1_3	TKL1	Yes	Yes	Yes	0.127716	0.0246632	0.367	0.037372
TKL1_4	TKL1	Yes	Yes	Yes	0.145282	0.0104054	0.3805	0.0226642
TPS1_1	TPS1	Yes	No	No	#N/A	#N/A	#N/A	#N/A
TPS1_2	TPS1	Yes	No	No	#N/A	#N/A	#N/A	#N/A
TPS1_3	TPS1	Yes	Yes	Yes	0.0757275	0.00511669	0.1425	0.0217025
TPS1_4	TPS1	Yes	No	No	#N/A	#N/A	#N/A	#N/A
TPS1_5A	TPS1	Yes	Yes	Yes	0.172618	0.0155211	0.628	0.0637495
TPS1_5B	TPS1	Yes	Yes	Yes	0.107195	0.00276608	1.3445	0.0117047
TPS1_5C	TPS1	Yes	Yes	Yes	0.0894354	0.0140864	1.514	0.0121929
TPS1_5D	TPS1	Yes	Yes	Yes	0.179527	0.00968642	1.1725	0.0489387
TRR1_1	TRR1	No	No	No	#N/A	#N/A	#N/A	#N/A
TRR1_2	TRR1	No	No	No	#N/A	#N/A	#N/A	#N/A
TRR1_3	TRR1	No	No	No	#N/A	#N/A	#N/A	#N/A
TRR1_4	TRR1	No	No	No	#N/A	#N/A	#N/A	#N/A
TRR1_5A	TRR1	No	No	No	#N/A	#N/A	#N/A	#N/A
TRR1_5B	TRR1	Yes	Yes	No	0.040152	0.00401639	0.15825	0.012816
TRR1_5C	TRR1	Yes	Yes	No	0.0894848	0.00504905	0.31075	0.0250649
TRR1_5D	TRR1	Yes	Yes	No	0.0284729	0.0053081	0.09125	0.0147958
TRR2_1	TRR2	Yes	Yes	No	0.0558664	0.00441202	0.251	0.0176068
TRR2_2	TRR2	Yes	Yes	Yes	0.148554	0.00310797	1.22275	0.00708872
TRR2_3	TRR2	Yes	Yes	Yes	0.219692	0.0100914	0.84575	0.0945388
TRR2_4	TRR2	Yes	Yes	Yes	0.203167	0.00521753	0.37275	0.00932291
TRX2_1	TRX2	Yes	Yes	Yes	0.0973163	0.00426082	0.723	0.0556956
TRX2_2	TRX2	Yes	Yes	Yes	0.105224	0.016786	0.337	0.0090185
TRX2_3	TRX2	Yes	Yes	Yes	0.194432	0.0357394	1.2485	0.0217639
TRX2_4	TRX2	Yes	Yes	Yes	0.146112	0.00431897	0.70175	0.0206942
VPS27_1	VPS27	No	No	No	#N/A	#N/A	#N/A	#N/A
VPS27_2	VPS27	No	No	No	#N/A	#N/A	#N/A	#N/A
VPS27_3	VPS27	Yes	Yes	Yes	0.107952	0.0118997	1.017	0.0515752
VPS27_4	VPS27	Yes	Yes	Yes	0.0913876	0.0144562	1.335	0.00559762
VPS30_1	VPS30	Yes	Yes	Yes	0.168738	0.0152336	0.70125	0.0794413
VPS30_2	VPS30	Yes	Yes	Yes	0.224085	0.0231699	0.46625	0.02864
VPS30_3	VPS30	Yes	Yes	Yes	0.0968455	0.0028734	0.28825	0.0464857
VPS30_4	VPS30	No	No	No	#N/A	#N/A	#N/A	#N/A
VPS8_1	VPS8	Yes	No	No	#N/A	#N/A	#N/A	#N/A
VPS8_2	VPS8	Yes	Yes	Yes	0.0813642	0.00969474	0.33875	0.0355657
VPS8_3	VPS8	No	No	No	#N/A	#N/A	#N/A	#N/A
VPS8_4	VPS8	Yes	No	No	#N/A	#N/A	#N/A	#N/A
YAF9_1	YAF9	Yes	Yes	Yes	0.0975671	0.00866224	1.0415	0.0544824
YAF9_2	YAF9	Yes	Yes	Yes	0.0643415	0.0108103	0.528	0.0552751
YAF9_3	YAF9	Yes	Yes	Yes	0.0643885	0.00455782	0.47725	0.0430842
YAF9_4	YAF9	Yes	Yes	Yes	0.0672134	0.0210981	0.47225	0.0379506
YAP1_1	YAP1	Yes	Yes	Yes	0.0997064	0.0176468	0.54875	0.0690863
YAP1_2	YAP1	Yes	Yes	Yes	0.112881	0.00393746	0.515	0.0345736
YAP1_3	YAP1	Yes	Yes	Yes	0.0760257	0.0064509	0.3215	0.0544579
YAP1_4	YAP1	Yes	Yes	Yes	0.150186	0.00708339	0.4655	0.0246374
YBP1_1	YBP1	Yes	Yes	Yes	0.0998759	0.0125698	1.44	0.149566
YBP1_2	YBP1	Yes	Yes	Yes	0.0882431	0.00676332	0.37925	0.0216852
YBP1_3	YBP1	Yes	Yes	Yes	0.121321	0.00200732	0.32225	0.00942956
YBP1_4	YBP1	Yes	Yes	Yes	0.162097	0.0100164	0.448	0.0233381
YBT1_1	YBT1	Yes	Yes	Yes	0.0884729	0.066186	1.0305	0.0331109
YBT1_2	YBT1	Yes	Yes	Yes	0.113899	0.0149073	1.28725	0.00942956
YBT1_3	YBT1	Yes	Yes	Yes	0.132556	0.00561837	0.49875	0.0293868
YBT1_4	YBT1	Yes	Yes	Yes	0.1719	0.0191875	0.4705	0.0485627
YHR_1	YHR045W	Yes	Yes	Yes	0.127172	0.0167019	1.5195	0.0523737
YHR_2	YHR045W	Yes	Yes	No	0.0793726	0.00895296	0.4075	0.0244745
YHR_3	YHR045W	Yes	Yes	Yes	0.135807	0.00240843	0.546	0.025285
YHR_4	YHR045W	Yes	Yes	Yes	0.118335	0.00422426	0.595	0.0722542
YOR_1	YOR072W	No	No	No	#N/A	#N/A	#N/A	#N/A
YOR_2	YOR072W	Yes	Yes	Yes	0.0963687	0.00822309	0.3105	0.0315647
YOR_3	YOR072W	Yes	Yes	Yes	0.144017	0.00924119	1.72825	0.00895824
YOR_4	YOR072W	No	No	No	#N/A	#N/A	#N/A	#N/A
YOR_5A	YOR072W	No	No	No	#N/A	#N/A	#N/A	#N/A
YOR_5B	YOR072W	No	No	No	#N/A	#N/A	#N/A	#N/A
YOR_5C	YOR072W	Yes	Yes	Yes	0.056739	0.0295225	0.1985	0.0657609
YOR_5D	YOR072W	Yes	Yes	Yes	0.0791816	0.0110612	0.37875	0.0115578
wt_1	-	Yes	Yes	Yes	0.123826	0.00766423	0.6765	0.0417333
wt_2	-	Yes	Yes	Yes	0.0824367	0.00143593	0.2215	0.00341565
wt_3	-	Yes	Yes	Yes	0.172646	0.00413085	1.405	0.0250865
wt_4	-	Yes	Yes	Yes	0.133258	0.0104155	0.54625	0.113141
wt_5A	-	Yes	Yes	Yes	0.125569	0.00613087	1.4005	0.00750555
wt_5B	-	Yes	Yes	Yes	0.143886	0.00842672	1.62775	0.014151
wt_5C	-	Yes	Yes	Yes	0.087726	0.00222012	0.765	0.020445
wt_5D	-	Yes	Yes	Yes	0.0827945	0.00718357	1.43	0.0223756
wtB_1	-	Yes	No	No	0.0727147	0.00275967	0.23925	0.00478714
wtB_2	-	Yes	No	No	0.0971031	0.00671898	0.241	0.00840635
wtB_3	-	Yes	No	No	0.0549909	0.00174767	0.17925	0.0084212
wtB_4	-	Yes	No	No	0.0783241	0.014825	0.1635	0.0120208

## Sheet: Supplementary Table 5
Supplementary Table 5: All SNVs and indels across evolved strains
Strain	DeletedGene	Chromosome	Position	Reference	Alternate	AlleleFreq	SNV/indel	GenesSystematic	GenesStandard	Frameshift	Nonsynonymous	ReferenceAA	AlternateAA	DiffCodonUsage
SOD1_5C	SOD1	chrI	2625	T	C	1	SNV	['YAL067W-A']	['YAL067W-A']	No	['Yes']	['Phe']	['Ser']	['-']
ALD5_3	ALD5	chrI	6851	T	C	1	SNV	-	-	No	-	-	-	-
DIP5_2	DIP5	chrI	22150	T	C	1	SNV	-	-	No	-	-	-	-
HYR1_1	HYR1	chrI	25488	G	A	1	SNV	['YAL063C']	['FLO9']	No	['No']	['-']	['-']	['0.188']
HYR1_4	HYR1	chrI	25488	G	A	1	SNV	['YAL063C']	['FLO9']	No	['No']	['-']	['-']	['0.188']
SAP155_1	SAP155	chrI	25488	G	A	1	SNV	['YAL063C']	['FLO9']	No	['No']	['-']	['-']	['0.188']
HYR1_1	HYR1	chrI	25497	G	A	1	SNV	['YAL063C']	['FLO9']	No	['No']	['-']	['-']	['0.132']
HYR1_4	HYR1	chrI	25497	G	A	1	SNV	['YAL063C']	['FLO9']	No	['No']	['-']	['-']	['0.132']
SAP155_1	SAP155	chrI	25497	G	A	1	SNV	['YAL063C']	['FLO9']	No	['No']	['-']	['-']	['0.132']
HYR1_1	HYR1	chrI	25506	C	T	1	SNV	['YAL063C']	['FLO9']	No	['No']	['-']	['-']	['0.402']
HYR1_4	HYR1	chrI	25506	C	T	1	SNV	['YAL063C']	['FLO9']	No	['No']	['-']	['-']	['0.402']
SAP155_1	SAP155	chrI	25506	C	T	1	SNV	['YAL063C']	['FLO9']	No	['No']	['-']	['-']	['0.402']
HYR1_1	HYR1	chrI	25509	G	A	1	SNV	['YAL063C']	['FLO9']	No	['No']	['-']	['-']	['0.132']
HYR1_4	HYR1	chrI	25509	G	A	1	SNV	['YAL063C']	['FLO9']	No	['No']	['-']	['-']	['0.132']
SAP155_1	SAP155	chrI	25509	G	A	1	SNV	['YAL063C']	['FLO9']	No	['No']	['-']	['-']	['0.132']
HYR1_1	HYR1	chrI	25512	T	G	1	SNV	['YAL063C']	['FLO9']	No	['No']	['-']	['-']	['-0.097']
HYR1_4	HYR1	chrI	25512	T	G	1	SNV	['YAL063C']	['FLO9']	No	['No']	['-']	['-']	['-0.097']
SAP155_1	SAP155	chrI	25512	T	G	1	SNV	['YAL063C']	['FLO9']	No	['No']	['-']	['-']	['-0.097']
HYR1_1	HYR1	chrI	25515	A	G	1	SNV	['YAL063C']	['FLO9']	No	['No']	['-']	['-']	['-0.132']
HYR1_4	HYR1	chrI	25515	A	G	1	SNV	['YAL063C']	['FLO9']	No	['No']	['-']	['-']	['-0.132']
SAP155_1	SAP155	chrI	25515	A	G	1	SNV	['YAL063C']	['FLO9']	No	['No']	['-']	['-']	['-0.132']
HYR1_1	HYR1	chrI	25536	G	A	1	SNV	['YAL063C']	['FLO9']	No	['No']	['-']	['-']	['0.132']
HYR1_4	HYR1	chrI	25536	G	A	1	SNV	['YAL063C']	['FLO9']	No	['No']	['-']	['-']	['0.132']
SAP155_1	SAP155	chrI	25536	G	A	1	SNV	['YAL063C']	['FLO9']	No	['No']	['-']	['-']	['0.132']
HYR1_1	HYR1	chrI	25542	A	G	1	SNV	['YAL063C']	['FLO9']	No	['No']	['-']	['-']	['-0.132']
HYR1_4	HYR1	chrI	25542	A	G	1	SNV	['YAL063C']	['FLO9']	No	['No']	['-']	['-']	['-0.132']
SAP155_1	SAP155	chrI	25542	A	G	1	SNV	['YAL063C']	['FLO9']	No	['No']	['-']	['-']	['-0.132']
HYR1_1	HYR1	chrI	25560	G	A	1	SNV	['YAL063C']	['FLO9']	No	['No']	['-']	['-']	['0.132']
HYR1_4	HYR1	chrI	25560	G	A	1	SNV	['YAL063C']	['FLO9']	No	['No']	['-']	['-']	['0.132']
SAP155_1	SAP155	chrI	25560	G	A	1	SNV	['YAL063C']	['FLO9']	No	['No']	['-']	['-']	['0.132']
ERG3_5D	ERG3	chrI	25872	G	C	1	SNV	['YAL063C']	['FLO9']	No	['Yes']	['Ile']	['Met']	['-']
YAF9_2	YAF9	chrI	25872	G	C	1	SNV	['YAL063C']	['FLO9']	No	['Yes']	['Ile']	['Met']	['-']
YAP1_4	YAP1	chrI	27035	T	C	1	SNV	['YAL063C']	['FLO9']	No	['Yes']	['Ile']	['Val']	['-']
YAP1_4	YAP1	chrI	27036	G	A	1	SNV	['YAL063C']	['FLO9']	No	['No']	['-']	['-']	['0.185']
APQ12_1	APQ12	chrI	35958	T	C	1	SNV	['YAL060W']	['BDH1']	No	['No']	['-']	['-']	['-0.103']
YOR_3	YOR072W	chrI	39409	C	T	1	SNV	['YAL056W']	['GPB2']	No	['Yes']	['Pro']	['Ser']	['-']
HIR1_3	HIR1	chrI	40946	G	C	1	SNV	['YAL056W']	['GPB2']	No	['Yes']	['Arg']	['Thr']	['-']
SOD1_5A	SOD1	chrI	41311	G	T	1	SNV	['YAL056W']	['GPB2']	No	['Yes']	['Glu']	['Stop']	['-']
TRR2_2	TRR2	chrI	41826	GAGCAATGTAAAAGAA	G	1	indel	['YAL056W', 'ARS105']	['GPB2', 'ARS105']	['noFrameShift', 'nonCoding']	-	-	-	-
GLR1_2	GLR1	chrI	48434	G	A	1	SNV	-	-	No	-	-	-	-
SOD1_5C	SOD1	chrI	52244	C	T	1	SNV	['YAL049C']	['AIM2']	No	['Yes']	['Glu']	['Lys']	['-']
NPT1_5D	NPT1	chrI	57720	G	T	1	SNV	['YAL045C', 'YAL044W-A']	['YAL045C', 'YAL044W-A']	No	['Yes', 'Yes']	['Ala', 'Gly']	['Asp', 'Val']	['-', '-']
ERG3_5D	ERG3	chrI	106454	A	ATT	1	indel	['YAL023C']	['PMT2']	['FrameShift']	-	-	-	-
GYP1_1	GYP1	chrI	130008	T	G	1	SNV	['YAL013W']	['DEP1']	No	['Yes']	['Tyr']	['Asp']	['-']
SRN2_3	SRN2	chrI	130233	TA	T	1	indel	['YAL013W']	['DEP1']	['FrameShift']	-	-	-	-
SRN2_3	SRN2	chrI	130239	A	G	1	SNV	['YAL013W']	['DEP1']	No	['Yes']	['Ser']	['Gly']	['-']
SRN2_3	SRN2	chrI	130241	C	G	1	SNV	['YAL013W']	['DEP1']	No	['Yes']	['Ser']	['Arg']	['-']
SRN2_3	SRN2	chrI	130242	G	A	1	SNV	['YAL013W']	['DEP1']	No	['Yes']	['Ala']	['Thr']	['-']
SRN2_3	SRN2	chrI	130243	C	T	1	SNV	['YAL013W']	['DEP1']	No	['Yes']	['Ala']	['Val']	['-']
SKN7_4	SKN7	chrI	130453	A	AT	1	indel	['YAL013W']	['DEP1']	['FrameShift']	-	-	-	-
HIR2_5A	HIR2	chrI	130649	G	GA	1	indel	-	-	-	-	-	-	-
DEG1_1	DEG1	chrI	179017	T	C	1	SNV	-	-	No	-	-	-	-
BRO1_2	BRO1	chrI	192291	T	TTAC	1	indel	-	-	-	-	-	-	-
NPT1_5A	NPT1	chrI	210385	T	TA	1	indel	-	-	-	-	-	-	-
MON1_3	MON1	chrI	223124	C	T	1	SNV	['ARS112']	['ARS112']	No	['-']	['-']	['-']	['-']
MON1_3	MON1	chrI	223127	C	T	1	SNV	['ARS112']	['ARS112']	No	['-']	['-']	['-']	['-']
NPT1_5A	NPT1	chrI	225080	TAA	T	1	indel	-	-	-	-	-	-	-
ALD5_2	ALD5	chrI	228236	C	G	1	SNV	['YAR073W']	['IMD1']	No	['Yes']	['Ile']	['Met']	['-']
BUL1_1	BUL1	chrII	7047	C	A	1	SNV	-	-	No	-	-	-	-
YBP1_3	YBP1	chrII	46064	T	C	1	SNV	['YBL092W']	['RPL32']	No	['No']	['-']	['-']	['-0.149']
HIR1_5A	HIR1	chrII	61526	G	A	1	SNV	['YBL086C']	['YBL086C']	No	['No']	['-']	['-']	['0.192']
CHS5_3	CHS5	chrII	75579	C	A	1	SNV	['YBL079W']	['NUP170']	No	['Yes']	['Tyr']	['Stop']	['-']
COG7_4	COG7	chrII	88760	AC	A	1	indel	['YBL072C']	['RPS8A']	['FrameShift']	-	-	-	-
MON1_3	MON1	chrII	100893	G	A	1	SNV	['YBL064C']	['PRX1']	No	['No']	['-']	['-']	['0.132']
SKN7_3	SKN7	chrII	125920	G	A	1	SNV	['YBL050W']	['SEC17']	No	['Yes']	['Val']	['Met']	['-']
CHS5_2	CHS5	chrII	125963	G	A	1	SNV	['YBL050W']	['SEC17']	No	['No']	['-']	['-']	['0.176']
CHS5_3	CHS5	chrII	125963	G	A	1	SNV	['YBL050W']	['SEC17']	No	['No']	['-']	['-']	['0.176']
CHS5_4	CHS5	chrII	125963	G	A	1	SNV	['YBL050W']	['SEC17']	No	['No']	['-']	['-']	['0.176']
SUM1_5A	SUM1	chrII	134195	C	G	1	SNV	['YBL045C']	['COR1']	No	['Yes']	['Gly']	['Ala']	['-']
YOR_5D	YOR072W	chrII	135117	A	T	0.333	SNV	['YBL045C']	['COR1']	No	['Yes']	['Ser']	['Thr']	['-']
SOD1_5A	SOD1	chrII	139494	G	C	0.5	SNV	['YBL042C']	['FUI1']	No	['Yes']	['Thr']	['Arg']	['-']
YBP1_3	YBP1	chrII	173736	C	T	1	SNV	['YBL024W']	['NCL1']	No	['No']	['-']	['-']	['0.258']
GRX3_2	GRX3	chrII	222303	C	T	1	SNV	['YBLWTy1-1', 'YBL005W-A', 'YBL005W-B']	['YBLWTy1-1', 'YBL005W-A', 'YBL005W-B']	No	['-', 'Yes', 'Yes']	['-', 'Pro', 'Pro']	['-', 'Leu', 'Leu']	['-', '-', '-']
SKN7_4	SKN7	chrII	235767	GCTTTACCAC	G	1	indel	['YBL003C']	['HTA2']	['noFrameShift']	-	-	-	-
TPS1_5C	TPS1	chrII	280014	A	G	1	SNV	['YBR020W']	['GAL1']	No	['Yes']	['Ile']	['Val']	['-']
NPT1_5A	NPT1	chrII	304848	G	T	1	SNV	-	-	No	-	-	-	-
DAP1_3	DAP1	chrII	309620	T	G	1	SNV	['YBR036C']	['CSG2']	No	['Yes']	['Thr']	['Pro']	['-']
POL32_3	POL32	chrII	310242	TATGTTAGACAAACATTTTGTTTGAATC	T	1	indel	['YBR036C']	['CSG2']	['noFrameShift']	-	-	-	-
NPT1_5A	NPT1	chrII	338222	AT	A	1	indel	['YBR051W']	['YBR051W']	['FrameShift']	-	-	-	-
VPS27_3	VPS27	chrII	393181	G	C	1	SNV	['YBR078W']	['ECM33']	No	['Yes']	['Gly']	['Ala']	['-']
SOD1_5D	SOD1	chrII	393640	TG	T	1	indel	['YBR078W']	['ECM33']	['FrameShift']	-	-	-	-
TPS1_5C	TPS1	chrII	394102	CTA	C	1	indel	['YBR078W']	['ECM33']	['FrameShift']	-	-	-	-
HIR1_5C	HIR1	chrII	394295	ACAATTGAAGGTCATTGACGGTTTTAACAAGGTT	A	1	indel	['YBR078W']	['ECM33']	['noFrameShift']	-	-	-	-
ALD5_4	ALD5	chrII	434702	G	A	1	SNV	['YBR095C']	['RXT2']	No	['Yes']	['Gln']	['Stop']	['-']
HIR1_5A	HIR1	chrII	434831	CA	C	1	indel	['YBR095C']	['RXT2']	['FrameShift']	-	-	-	-
BRO1_4	BRO1	chrII	434915	C	A	1	SNV	['YBR095C']	['RXT2']	No	['Yes']	['Glu']	['Stop']	['-']
YAP1_1	YAP1	chrII	434991	A	C	1	SNV	['YBR095C']	['RXT2']	No	['Yes']	['Tyr']	['Stop']	['-']
YBP1_4	YBP1	chrII	447757	C	T	1	SNV	['YBR103W']	['SIF2']	No	['Yes']	['Gln']	['Stop']	['-']
DIP5_3	DIP5	chrII	447860	T	TGAATCTAGTACAAAGGG	1	indel	['YBR103W']	['SIF2']	['FrameShift']	-	-	-	-
BUL1_2	BUL1	chrII	447877	G	C	1	SNV	['YBR103W']	['SIF2']	No	['Yes']	['Gly']	['Arg']	['-']
DAP1_3	DAP1	chrII	448515	G	A	1	SNV	['YBR103W']	['SIF2']	No	['Yes']	['Trp']	['Stop']	['-']
TKL1_4	TKL1	chrII	448525	G	T	1	SNV	['YBR103W']	['SIF2']	No	['Yes']	['Gly']	['Stop']	['-']
APQ12_4	APQ12	chrII	448685	G	A	1	SNV	['YBR103W']	['SIF2']	No	['Yes']	['Trp']	['Stop']	['-']
NPT1_1	NPT1	chrII	448931	C	G	1	SNV	['YBR103W']	['SIF2']	No	['Yes']	['Ser']	['Stop']	['-']
DEG1_1	DEG1	chrII	449120	T	TA	1	indel	['YBR103W']	['SIF2']	['FrameShift']	-	-	-	-
POL32_3	POL32	chrII	464019	CTGTTGTTGTTGTTGTTGTTGT	C	1	indel	['YBR112C']	['CYC8']	['noFrameShift']	-	-	-	-
SUM1_5B	SUM1	chrII	518297	A	T	1	SNV	['YBR140C']	['IRA1']	No	['Yes']	['Phe']	['Ile']	['-']
APL6_1	APL6	chrII	523043	C	G	1	SNV	['YBR140C']	['IRA1']	No	['Yes']	['Gly']	['Arg']	['-']
APL6_3	APL6	chrII	523043	C	G	1	SNV	['YBR140C']	['IRA1']	No	['Yes']	['Gly']	['Arg']	['-']
ALD5_3	ALD5	chrII	535313	G	C	1	SNV	['YBR146W']	['MRPS9']	No	['Yes']	['Met']	['Ile']	['-']
SUM1_1	SUM1	chrII	551958	C	G	1	SNV	['YBR156C']	['SLI15']	No	['Yes']	['Asp']	['His']	['-']
NPT1_5A	NPT1	chrII	574912	A	G	1	SNV	['YBR169C']	['SSE2']	No	['Yes']	['Leu']	['Ser']	['-']
WT_3	wt	chrII	578405	G	GA	1	indel	['YBR171W']	['SEC66']	['FrameShift']	-	-	-	-
SKN7_2	SKN7	chrII	578523	A	T	1	SNV	['YBR171W']	['SEC66']	No	['Yes']	['Lys']	['Stop']	['-']
SOD1_5D	SOD1	chrII	592933	T	G	1	SNV	-	-	No	-	-	-	-
SOD1_5C	SOD1	chrII	602824	TG	T	1	indel	['YBR187W']	['GDT1']	['FrameShift']	-	-	-	-
SOD1_5A	SOD1	chrII	603280	T	G	1	SNV	['YBR187W']	['GDT1']	No	['Yes']	['Met']	['Arg']	['-']
BUL1_3	BUL1	chrII	613151	C	A	1	SNV	['YBR196C']	['PGI1']	No	['Yes']	['Lys']	['Asn']	['-']
OCA6_4	OCA6	chrII	624077	A	T	1	SNV	['YBR201W']	['DER1']	No	['Yes']	['Ser']	['Cys']	['-']
SOD1_5A	SOD1	chrII	650724	A	T	1	SNV	['YBR213W']	['MET8']	No	['Yes']	['Glu']	['Asp']	['-']
SOD1_5C	SOD1	chrII	650724	A	T	1	SNV	['YBR213W']	['MET8']	No	['Yes']	['Glu']	['Asp']	['-']
SOD1_5A	SOD1	chrII	661661	C	T	0.5	SNV	['YBR218C']	['PYC2']	No	['Yes']	['Asp']	['Asn']	['-']
OCA6_2	OCA6	chrII	665997	C	T	1	SNV	['YBR221C']	['PDB1']	No	['Yes']	['Arg']	['His']	['-']
GLR1_3	GLR1	chrII	666085	C	A	1	SNV	['YBR221C']	['PDB1']	No	['Yes']	['Asp']	['Tyr']	['-']
DAP1_1	DAP1	chrII	666096	A	C	1	SNV	['YBR221C']	['PDB1']	No	['Yes']	['Leu']	['Trp']	['-']
SUM1_5C	SUM1	chrII	666251	C	A	1	SNV	['YBR221C']	['PDB1']	No	['Yes']	['Met']	['Ile']	['-']
YBT1_2	YBT1	chrII	697413	A	T	1	SNV	-	-	No	-	-	-	-
ERG3_5D	ERG3	chrII	717586	C	G	1	SNV	['YBR249C']	['ARO4']	No	['Yes']	['Gly']	['Arg']	['-']
YOR_5D	YOR072W	chrII	725583	A	G	0.333	SNV	['YBR255W']	['MTC4']	No	['No']	['-']	['-']	['-0.168']
CHS5_4	CHS5	chrII	733160	A	G	1	SNV	['YBR260C']	['RGD1']	No	['Yes']	['Tyr']	['His']	['-']
YAP1_1	YAP1	chrII	740608	C	A	1	SNV	['YBR267W']	['REI1']	No	['Yes']	['Phe']	['Leu']	['-']
ATG36_4	ATG36	chrII	749797	G	T	1	SNV	['YBR274W']	['CHK1']	No	['Yes']	['Leu']	['Phe']	['-']
SOD1_5D	SOD1	chrII	767485	T	C	1	SNV	['YBR281C']	['DUG2']	No	['Yes']	['Asp']	['Gly']	['-']
SOD1_5A	SOD1	chrII	777513	G	A	0.5	SNV	['YBR287W']	['YBR287W']	No	['Yes']	['Ala']	['Thr']	['-']
SOD1_5C	SOD1	chrII	782930	G	T	1	SNV	['YBR290W']	['BSD2']	No	['Yes']	['Gly']	['Cys']	['-']
SOD1_5D	SOD1	chrII	783033	C	A	1	SNV	['YBR290W']	['BSD2']	No	['Yes']	['Ala']	['Asp']	['-']
NPT1_1	NPT1	chrII	783425	C	T	1	SNV	['YBR290W']	['BSD2']	No	['Yes']	['Gln']	['Stop']	['-']
YBP1_4	YBP1	chrII	784927	G	C	1	SNV	['YBR292C']	['YBR292C']	No	['No']	['-']	['-']	['-0.109']
MON1_2	MON1	chrII	798243	C	T	1	SNV	['YBR296C']	['PHO89']	No	['Yes']	['Ala']	['Thr']	['-']
YBT1_3	YBT1	chrII	801905	A	G	1	SNV	['YBR297W']	['MAL33']	No	['No']	['-']	['-']	['-0.168']
YBT1_3	YBT1	chrII	801913	A	T	1	SNV	['YBR297W']	['MAL33']	No	['Yes']	['Asp']	['Val']	['-']
HIR1_5A	HIR1	chrIII	33115	G	A	1	SNV	['YCL054W']	['SPB1']	No	['Yes']	['Arg']	['His']	['-']
NPT1_5A	NPT1	chrIII	37311	C	T	1	SNV	['YCL051W']	['LRE1']	No	['Yes']	['Gln']	['Stop']	['-']
NPT1_1	NPT1	chrIII	47880	A	C	1	SNV	['YCL044C']	['MGR1']	No	['Yes']	['Leu']	['Arg']	['-']
DIP5_1	DIP5	chrIII	51535	C	A	0.5	SNV	['YCL040W']	['GLK1']	No	['Yes']	['Thr']	['Lys']	['-']
HIR1_4	HIR1	chrIII	53071	G	A	1	SNV	['YCL039W']	['GID7']	No	['Yes']	['Ala']	['Thr']	['-']
SAP155_3	SAP155	chrIII	90844	T	G	1	SNV	-	-	No	-	-	-	-
YHR_2	YHR045W	chrIII	109713	TTTCACCAACAGACAAGATAGATAC	T	1	indel	['YCL004W']	['PGS1']	['noFrameShift']	-	-	-	-
NPT1_5A	NPT1	chrIII	158486	AT	A	1	indel	-	-	-	-	-	-	-
NPT1_5A	NPT1	chrIII	164232	A	ATGC	1	indel	['YCR026C']	['NPP1']	['noFrameShift']	-	-	-	-
HTZ1_1	HTZ1	chrIII	169869	C	T	0.5	SNV	['YCRWdelta11']	['YCRWdelta11']	No	['-']	['-']	['-']	['-']
HYR1_2	HYR1	chrIII	186490	T	TG	1	indel	['YCR033W']	['SNT1']	['FrameShift']	-	-	-	-
YBP1_1	YBP1	chrIII	186536	C	A	1	SNV	['YCR033W']	['SNT1']	No	['Yes']	['Tyr']	['Stop']	['-']
ALD5_3	ALD5	chrIII	186646	C	G	1	SNV	['YCR033W']	['SNT1']	No	['Yes']	['Ser']	['Stop']	['-']
GYP1_4	GYP1	chrIII	186775	C	A	1	SNV	['YCR033W']	['SNT1']	No	['Yes']	['Ser']	['Stop']	['-']
VPS30_2	VPS30	chrIII	186775	C	A	1	SNV	['YCR033W']	['SNT1']	No	['Yes']	['Ser']	['Stop']	['-']
ATG36_2	ATG36	chrIII	186884	AAC	A	1	indel	['YCR033W']	['SNT1']	['FrameShift']	-	-	-	-
TRX2_4	TRX2	chrIII	187467	G	T	1	SNV	['YCR033W']	['SNT1']	No	['Yes']	['Glu']	['Stop']	['-']
WT_1	wt	chrIII	187656	GC	G	1	indel	['YCR033W']	['SNT1']	['FrameShift']	-	-	-	-
SOD1_5D	SOD1	chrIII	187672	G	C	1	SNV	['YCR033W']	['SNT1']	No	['Yes']	['Ser']	['Thr']	['-']
WT_5B	wt	chrIII	187680	G	T	1	SNV	['YCR033W']	['SNT1']	No	['Yes']	['Glu']	['Stop']	['-']
HIR1_1	HIR1	chrIII	187692	G	T	1	SNV	['YCR033W']	['SNT1']	No	['Yes']	['Glu']	['Stop']	['-']
ATG36_1	ATG36	chrIII	187709	AAC	A	1	indel	['YCR033W']	['SNT1']	['FrameShift']	-	-	-	-
APQ12_1	APQ12	chrIII	187740	G	T	1	SNV	['YCR033W']	['SNT1']	No	['Yes']	['Glu']	['Stop']	['-']
EMC5_3	EMC5	chrIII	187957	C	CA	1	indel	['YCR033W']	['SNT1']	['FrameShift']	-	-	-	-
TRR2_2	TRR2	chrIII	188086	T	A	1	SNV	['YCR033W']	['SNT1']	No	['Yes']	['Leu']	['Stop']	['-']
WT_5A	wt	chrIII	188161	T	G	1	SNV	['YCR033W']	['SNT1']	No	['Yes']	['Leu']	['Stop']	['-']
EMC5_1	EMC5	chrIII	188211	C	T	1	SNV	['YCR033W']	['SNT1']	No	['Yes']	['Gln']	['Stop']	['-']
POL32_3	POL32	chrIII	188247	GAA	G	1	indel	['YCR033W']	['SNT1']	['FrameShift']	-	-	-	-
SAP155_1	SAP155	chrIII	189124	A	AC	1	indel	['YCR033W']	['SNT1']	['FrameShift']	-	-	-	-
SAP155_1	SAP155	chrIII	189125	G	A	1	SNV	['YCR033W']	['SNT1']	No	['No']	['-']	['-']	['0.168']
YBT1_4	YBT1	chrIII	189808	C	CT	1	indel	['YCR033W']	['SNT1']	['FrameShift']	-	-	-	-
YBT1_4	YBT1	chrIII	189814	A	G	1	SNV	['YCR033W']	['SNT1']	No	['Yes']	['Gln']	['Arg']	['-']
TRX2_1	TRX2	chrIII	215142	G	A	1	SNV	['YCR052W']	['RSC6']	No	['Yes']	['Arg']	['Lys']	['-']
RPE1_5B	RPE1	chrIII	247256	C	G	1	SNV	['YCR073W-A']	['SOL2']	No	['Yes']	['Ile']	['Met']	['-']
YHR_4	YHR045W	chrIII	262362	T	A	1	SNV	['YCR084C']	['TUP1']	No	['Yes']	['Asn']	['Tyr']	['-']
YOR_5D	YOR072W	chrIII	271474	TTCA	T	0.333	indel	['YCR089W']	['FIG2']	['noFrameShift']	-	-	-	-
YAP1_3	YAP1	chrIII	275250	G	GT	1	indel	['YCR091W']	['KIN82']	['FrameShift']	-	-	-	-
YAP1_3	YAP1	chrIII	275251	A	T	1	SNV	['YCR091W']	['KIN82']	No	['Yes']	['Asp']	['Val']	['-']
HYR1_4	HYR1	chrIII	281292	C	A	1	SNV	['YCR093W']	['CDC39']	No	['No']	['-']	['-']	['0.015']
SOD1_5C	SOD1	chrIII	285173	C	T	1	SNV	['YCR093W']	['CDC39']	No	['Yes']	['Thr']	['Ile']	['-']
HIR1_5B	HIR1	chrIV	29685	G	C	1	SNV	['YDL238C']	['GUD1']	No	['Yes']	['Thr']	['Ser']	['-']
TRR1_5B	TRR1	chrIV	50628	C	T	1	SNV	-	-	No	-	-	-	-
DOA4_4	DOA4	chrIV	73773	A	C	1	SNV	['YDL215C']	['GDH2']	No	['Yes']	['Leu']	['Arg']	['-']
YOR_5D	YOR072W	chrIV	93679	C	T	0.5	SNV	['YDL205C']	['HEM3']	No	['Yes']	['Val']	['Ile']	['-']
TRX2_3	TRX2	chrIV	106986	A	T	1	SNV	['YDL196W']	['YDL196W']	No	['No']	['-']	['-']	['0.048']
HOF1_1	HOF1	chrIV	129173	A	T	0.5	SNV	['YDL185W']	['VMA1']	No	['Yes']	['Glu']	['Val']	['-']
BRO1_4	BRO1	chrIV	137940	A	C	1	SNV	-	-	No	-	-	-	-
YBP1_4	YBP1	chrIV	142630	C	G	1	SNV	['YDL176W']	['YDL176W']	No	['Yes']	['His']	['Gln']	['-']
COG7_3	COG7	chrIV	150538	G	T	1	SNV	['YDL171C']	['GLT1']	No	['Yes']	['Asn']	['Lys']	['-']
GYP1_3	GYP1	chrIV	154003	G	T	1	SNV	['YDL171C']	['GLT1']	No	['Yes']	['Asn']	['Lys']	['-']
HIR1_5D	HIR1	chrIV	193403	T	G	1	SNV	['YDL146W']	['LDB17']	No	['Yes']	['Asp']	['Glu']	['-']
SRN2_1	SRN2	chrIV	194725	G	A	1	SNV	['YDL145C']	['COP1']	No	['Yes']	['Ala']	['Val']	['-']
DEG1_2	DEG1	chrIV	195513	C	G	1	SNV	['YDL145C']	['COP1']	No	['Yes']	['Glu']	['Asp']	['-']
TKL1_4	TKL1	chrIV	201943	A	T	1	SNV	['YDL142C']	['CRD1']	No	['Yes']	['Ser']	['Thr']	['-']
MON1_4	MON1	chrIV	202185	T	G	1	SNV	['YDL142C']	['CRD1']	No	['Yes']	['Asp']	['Ala']	['-']
MON1_4	MON1	chrIV	202186	C	A	1	SNV	['YDL142C']	['CRD1']	No	['Yes']	['Asp']	['Tyr']	['-']
HST1_5D	HST1	chrIV	205924	G	C	1	SNV	['YDL140C']	['RPO21']	No	['No']	['-']	['-']	['-0.06']
SRN2_1	SRN2	chrIV	206231	A	T	1	SNV	['YDL140C']	['RPO21']	No	['Yes']	['Met']	['Lys']	['-']
TRR2_1	TRR2	chrIV	206289	A	G	1	SNV	['YDL140C']	['RPO21']	No	['Yes']	['Ser']	['Pro']	['-']
TKL1_1	TKL1	chrIV	206406	G	T	1	SNV	['YDL140C']	['RPO21']	No	['Yes']	['Arg']	['Ser']	['-']
HIR2_5A	HIR2	chrIV	208101	G	T	1	SNV	['YDL140C']	['RPO21']	No	['Yes']	['Arg']	['Ser']	['-']
BRO1_4	BRO1	chrIV	215869	C	A	1	SNV	-	-	No	-	-	-	-
NPT1_5A	NPT1	chrIV	216493	TA	T	1	indel	-	-	-	-	-	-	-
DOA1_3	DOA1	chrIV	216987	G	A	1	SNV	['YDL137W']	['ARF2']	No	['Yes']	['Trp']	['Stop']	['-']
TKL1_4	TKL1	chrIV	237835	A	G	1	SNV	['YDL126C']	['CDC48']	No	['Yes']	['Phe']	['Ser']	['-']
DOA4_3	DOA4	chrIV	239561	A	C	1	SNV	['YDL125C']	['HNT1']	No	['Yes']	['Ser']	['Ala']	['-']
VPS27_3	VPS27	chrIV	252817	A	G	1	SNV	['YDL116W']	['NUP84']	No	['Yes']	['Ser']	['Gly']	['-']
WT_2	wt	chrIV	254441	A	C	1	SNV	['YDL115C']	['IWR1']	No	['Yes']	['Phe']	['Cys']	['-']
HDA3_3	HDA3	chrIV	282006	A	ACGCGT	1	indel	-	-	-	-	-	-	-
TRR1_5C	TRR1	chrIV	293192	AAG	A	1	indel	['YDL092W']	['SRP14']	['FrameShift']	-	-	-	-
TRR1_5C	TRR1	chrIV	293200	C	G	1	SNV	['YDL092W']	['SRP14']	No	['Yes']	['Asn']	['Lys']	['-']
GRX3_4	GRX3	chrIV	305080	G	C	1	SNV	-	-	No	-	-	-	-
ERG3_5C	ERG3	chrIV	310657	A	AT	1	indel	['YDL080C']	['THI3']	['FrameShift']	-	-	-	-
YHR_2	YHR045W	chrIV	354135	G	T	1	SNV	['YDL056W']	['MBP1']	No	['Yes']	['Ser']	['Ile']	['-']
SOD1_5D	SOD1	chrIV	364909	A	C	1	SNV	-	-	No	-	-	-	-
BUL1_4	BUL1	chrIV	405777	G	A	1	SNV	['YDL025C']	['RTK1']	No	['Yes']	['Ala']	['Val']	['-']
POL32_3	POL32	chrIV	406396	TCGGTTTTGTAGGGGTGGATCCA	T	1	indel	['YDL025C']	['RTK1']	['FrameShift']	-	-	-	-
SUM1_5A	SUM1	chrIV	411153	G	T	1	SNV	-	-	No	-	-	-	-
COG7_3	COG7	chrIV	415681	G	C	1	SNV	['YDL020C']	['RPN4']	No	['Yes']	['Ser']	['Stop']	['-']
SKN7_4	SKN7	chrIV	416116	G	T	1	SNV	['YDL020C']	['RPN4']	No	['Yes']	['Ala']	['Glu']	['-']
NPT1_5A	NPT1	chrIV	471707	A	AT	1	indel	-	-	-	-	-	-	-
ATG36_1	ATG36	chrIV	482002	G	C	1	SNV	['YDR017C']	['KCS1']	No	['Yes']	['Thr']	['Arg']	['-']
SOD1_5C	SOD1	chrIV	505312	G	T	1	SNV	-	-	No	-	-	-	-
NPT1_5A	NPT1	chrIV	507493	C	CA	1	indel	-	-	-	-	-	-	-
SKN7_1	SKN7	chrIV	511464	C	A	0.333	SNV	['YDR034C']	['LYS14']	No	['Yes']	['Asp']	['Tyr']	['-']
SOD1_5C	SOD1	chrIV	518454	G	C	1	SNV	['YDRCTy2-1', 'YDR034C-D', 'YDR034C-C']	['YDRCTy2-1', 'YDR034C-D', 'YDR034C-C']	No	['-', 'Yes', 'Yes']	['-', 'Ser', 'Ser']	['-', 'Arg', 'Arg']	['-', '-', '-']
TKL1_2	TKL1	chrIV	526587	C	T	1	SNV	['YDR037W']	['KRS1']	No	['Yes']	['Pro']	['Leu']	['-']
WT_4	wt	chrIV	527743	A	G	1	SNV	['YDR038C']	['ENA5']	No	['No']	['-']	['-']	['-0.052']
WT_4	wt	chrIV	527797	A	G	1	SNV	['YDR038C']	['ENA5']	No	['No']	['-']	['-']	['-0.103']
YBP1_3	YBP1	chrIV	531650	G	C	1	SNV	['YDR039C']	['ENA2']	No	['Yes']	['Pro']	['Arg']	['-']
MON1_4	MON1	chrIV	551493	C	A	1	SNV	-	-	No	-	-	-	-
YHR_3	YHR045W	chrIV	567579	AT	A	1	indel	['ARS419']	['ARS419']	-	-	-	-	-
YAF9_2	YAF9	chrIV	576655	C	T	0.5	SNV	['YDR062W']	['LCB2']	No	['Yes']	['Ser']	['Phe']	['-']
HDA3_4	HDA3	chrIV	589150	C	A	1	SNV	['YDR071C']	['PAA1']	No	['Yes']	['Glu']	['Stop']	['-']
VPS30_1	VPS30	chrIV	589318	C	A	1	SNV	['YDR071C']	['PAA1']	No	['Yes']	['Glu']	['Stop']	['-']
SOD1_5C	SOD1	chrIV	589761	C	A	1	SNV	['YDR072C']	['IPT1']	No	['Yes']	['Stop']	['Tyr']	['-']
SAP155_3	SAP155	chrIV	589774	T	C	1	SNV	['YDR072C']	['IPT1']	No	['Yes']	['Asp']	['Gly']	['-']
WT_5B	wt	chrIV	589782	C	T	1	SNV	['YDR072C']	['IPT1']	No	['Yes']	['Trp']	['Stop']	['-']
HIR1_5C	HIR1	chrIV	589783	C	A	1	SNV	['YDR072C']	['IPT1']	No	['Yes']	['Trp']	['Leu']	['-']
SUM1_5B	SUM1	chrIV	589861	C	G	1	SNV	['YDR072C']	['IPT1']	No	['Yes']	['Arg']	['Thr']	['-']
YHR_1	YHR045W	chrIV	589886	C	A	1	SNV	['YDR072C']	['IPT1']	No	['Yes']	['Val']	['Phe']	['-']
YAP1_2	YAP1	chrIV	589912	A	C	1	SNV	['YDR072C']	['IPT1']	No	['Yes']	['Ile']	['Arg']	['-']
DOA4_1	DOA4	chrIV	589937	A	G	1	SNV	['YDR072C']	['IPT1']	No	['Yes']	['Tyr']	['His']	['-']
HDA3_3	HDA3	chrIV	590010	A	C	1	SNV	['YDR072C']	['IPT1']	No	['Yes']	['Tyr']	['Stop']	['-']
GRX3_3	GRX3	chrIV	590027	A	AT	1	indel	['YDR072C']	['IPT1']	['FrameShift']	-	-	-	-
DOA4_2	DOA4	chrIV	590032	G	C	1	SNV	['YDR072C']	['IPT1']	No	['Yes']	['Pro']	['Arg']	['-']
NPT1_5D	NPT1	chrIV	590053	A	AT	1	indel	['YDR072C']	['IPT1']	['FrameShift']	-	-	-	-
ALD5_3	ALD5	chrIV	590102	G	GAT	1	indel	['YDR072C']	['IPT1']	['FrameShift']	-	-	-	-
HST1_5B	HST1	chrIV	590447	C	G	1	SNV	['YDR072C']	['IPT1']	No	['Yes']	['Ala']	['Pro']	['-']
HIR2_3	HIR2	chrIV	590461	G	C	1	SNV	['YDR072C']	['IPT1']	No	['Yes']	['Pro']	['Arg']	['-']
WT_5A	wt	chrIV	590473	A	C	1	SNV	['YDR072C']	['IPT1']	No	['Yes']	['Phe']	['Cys']	['-']
SUM1_5A	SUM1	chrIV	590483	G	A	1	SNV	['YDR072C']	['IPT1']	No	['Yes']	['Pro']	['Ser']	['-']
NPT1_5A	NPT1	chrIV	590521	A	G	1	SNV	['YDR072C']	['IPT1']	No	['Yes']	['Leu']	['Ser']	['-']
ATG36_2	ATG36	chrIV	590530	T	A	1	SNV	['YDR072C']	['IPT1']	No	['Yes']	['Asp']	['Val']	['-']
ALD5_2	ALD5	chrIV	590552	C	A	1	SNV	['YDR072C']	['IPT1']	No	['Yes']	['Ala']	['Ser']	['-']
DOA1_2	DOA1	chrIV	590570	A	C	1	SNV	['YDR072C']	['IPT1']	No	['Yes']	['Tyr']	['Asp']	['-']
BRO1_3	BRO1	chrIV	590638	A	C	1	SNV	['YDR072C']	['IPT1']	No	['Yes']	['Leu']	['Arg']	['-']
TPS1_5D	TPS1	chrIV	590678	C	G	1	SNV	['YDR072C']	['IPT1']	No	['Yes']	['Ala']	['Pro']	['-']
YAP1_3	YAP1	chrIV	590743	G	A	1	SNV	['YDR072C']	['IPT1']	No	['Yes']	['Pro']	['Leu']	['-']
VPS27_3	VPS27	chrIV	590747	C	G	1	SNV	['YDR072C']	['IPT1']	No	['Yes']	['Ala']	['Pro']	['-']
SOD1_5D	SOD1	chrIV	590756	G	T	1	SNV	['YDR072C']	['IPT1']	No	['Yes']	['His']	['Asn']	['-']
APQ12_1	APQ12	chrIV	590789	C	A	1	SNV	['YDR072C']	['IPT1']	No	['Yes']	['Asp']	['Tyr']	['-']
YBT1_1	YBT1	chrIV	590939	G	GA	1	indel	['YDR072C']	['IPT1']	['FrameShift']	-	-	-	-
VPS30_1	VPS30	chrIV	591053	A	G	1	SNV	['YDR072C']	['IPT1']	No	['Yes']	['Ser']	['Pro']	['-']
BUL1_3	BUL1	chrIV	591117	C	G	1	SNV	['YDR072C']	['IPT1']	No	['Yes']	['Trp']	['Cys']	['-']
BRO1_4	BRO1	chrIV	591152	A	T	1	SNV	['YDR072C']	['IPT1']	No	['Yes']	['Phe']	['Ile']	['-']
YAP1_1	YAP1	chrIV	591223	C	A	1	SNV	['YDR072C']	['IPT1']	No	['Yes']	['Trp']	['Leu']	['-']
BRO1_2	BRO1	chrIV	595945	G	C	1	SNV	['YDR074W']	['TPS2']	No	['Yes']	['Glu']	['Gln']	['-']
HST1_5C	HST1	chrIV	638568	A	T	1	SNV	['YDR096W']	['GIS1']	No	['Yes']	['Asn']	['Ile']	['-']
SOD1_5D	SOD1	chrIV	654606	A	T	1	SNV	-	-	No	-	-	-	-
HDA3_2	HDA3	chrIV	666652	AAAG	A	1	indel	['YDR105C']	['TMS1']	['noFrameShift']	-	-	-	-
SOD1_5A	SOD1	chrIV	681508	G	A	1	SNV	['YDR113C']	['PDS1']	No	['Yes']	['Ser']	['Phe']	['-']
HIR2_5A	HIR2	chrIV	683973	G	T	1	SNV	['YDR117C']	['TMA64']	No	['Yes']	['Asn']	['Lys']	['-']
HIR1_4	HIR1	chrIV	684311	G	C	1	SNV	['YDR117C']	['TMA64']	No	['Yes']	['Leu']	['Val']	['-']
YAF9_4	YAF9	chrIV	691387	AAT	A	0.5	indel	-	-	-	-	-	-	-
HTZ1_1	HTZ1	chrIV	761766	C	A	0.5	SNV	['YDR150W']	['NUM1']	No	['Yes']	['Arg']	['Ser']	['-']
YHR_2	YHR045W	chrIV	775183	CAACTACA	C	1	indel	['YDR159W']	['SAC3']	['FrameShift']	-	-	-	-
VPS27_3	VPS27	chrIV	777021	C	T	1	SNV	['YDR160W']	['SSY1']	No	['Yes']	['Gln']	['Stop']	['-']
SRN2_2	SRN2	chrIV	777050	T	A	1	SNV	['YDR160W']	['SSY1']	No	['Yes']	['Ser']	['Arg']	['-']
GYP1_2	GYP1	chrIV	777120	G	C	1	SNV	['YDR160W']	['SSY1']	No	['Yes']	['Gly']	['Arg']	['-']
HOF1_2	HOF1	chrIV	777232	C	T	1	SNV	['YDR160W']	['SSY1']	No	['Yes']	['Ala']	['Val']	['-']
HIR1_1	HIR1	chrIV	777268	C	T	1	SNV	['YDR160W']	['SSY1']	No	['Yes']	['Ser']	['Phe']	['-']
SRN2_4	SRN2	chrIV	777558	A	T	1	SNV	['YDR160W']	['SSY1']	No	['Yes']	['Lys']	['Stop']	['-']
DIP5_1	DIP5	chrIV	777603	G	T	1	SNV	['YDR160W']	['SSY1']	No	['Yes']	['Asp']	['Tyr']	['-']
GLR1_3	GLR1	chrIV	777644	AG	A	1	indel	['YDR160W']	['SSY1']	['FrameShift']	-	-	-	-
BUL1_4	BUL1	chrIV	778573	TTCTCGGAACGTCAAAGATTCAAAGACTAGATCAGTTAGATATGGACAG	T	1	indel	['YDR160W']	['SSY1']	['noFrameShift']	-	-	-	-
CHS5_3	CHS5	chrIV	805238	G	T	1	SNV	-	-	No	-	-	-	-
CHS5_3	CHS5	chrIV	805485	A	G	1	SNV	-	-	No	-	-	-	-
CHS5_3	CHS5	chrIV	805517	G	A	1	SNV	-	-	No	-	-	-	-
DEG1_1	DEG1	chrIV	814280	C	T	1	SNV	-	-	No	-	-	-	-
VPS8_2	VPS8	chrIV	833259	A	T	1	SNV	['YDR186C']	['YDR186C']	No	['Yes']	['Leu']	['Stop']	['-']
SKN7_2	SKN7	chrIV	834223	G	A	1	SNV	['YDR186C']	['YDR186C']	No	['Yes']	['Gln']	['Stop']	['-']
HIR2_5A	HIR2	chrIV	869030	A	G	1	SNV	['YDR208W']	['MSS4']	No	['No']	['-']	['-']	['-0.115']
SOD1_5D	SOD1	chrIV	870347	G	C	1	SNV	['YDR208W']	['MSS4']	No	['No']	['-']	['-']	['0.075']
SRN2_1	SRN2	chrIV	928986	A	T	1	SNV	['YDR232W']	['HEM1']	No	['Yes']	['Glu']	['Val']	['-']
BUL1_2	BUL1	chrIV	929679	C	T	1	SNV	['YDR233C']	['RTN1']	No	['Yes']	['Gly']	['Ser']	['-']
SUM1_4	SUM1	chrIV	950846	C	T	1	SNV	['YDR244W']	['PEX5']	No	['Yes']	['Pro']	['Leu']	['-']
DEG1_3	DEG1	chrIV	953743	C	T	1	SNV	['YDR245W']	['MNN10']	No	['Yes']	['Pro']	['Leu']	['-']
DIP5_4	DIP5	chrIV	981344	T	C	1	SNV	['YDRWdelta19', 'YDRWTy2-3']	['YDRWdelta19', 'YDRWTy2-3']	No	['-', '-']	['-', '-']	['-', '-']	['-', '-']
DIP5_4	DIP5	chrIV	981371	A	G	1	SNV	['YDRWdelta19', 'YDRWTy2-3']	['YDRWdelta19', 'YDRWTy2-3']	No	['-', '-']	['-', '-']	['-', '-']	['-', '-']
DIP5_4	DIP5	chrIV	986103	A	G	1	SNV	['YDRWTy2-3', 'YDR261W-B']	['YDRWTy2-3', 'YDR261W-B']	No	['-', 'Yes']	['-', 'Ser']	['-', 'Gly']	['-', '-']
DIP5_4	DIP5	chrIV	986106	G	A	1	SNV	['YDRWTy2-3', 'YDR261W-B']	['YDRWTy2-3', 'YDR261W-B']	No	['-', 'Yes']	['-', 'Ala']	['-', 'Thr']	['-', '-']
NPT1_5A	NPT1	chrIV	1012097	A	AT	1	indel	-	-	-	-	-	-	-
SAP155_4	SAP155	chrIV	1028790	G	A	1	SNV	['YDR283C']	['GCN2']	No	['No']	['-']	['-']	['0.258']
OCA6_2	OCA6	chrIV	1046038	CG	C	1	indel	['YDR293C']	['SSD1']	['FrameShift']	-	-	-	-
OCA6_2	OCA6	chrIV	1046042	C	A	1	SNV	['YDR293C']	['SSD1']	No	['Yes']	['Gln']	['His']	['-']
SUM1_5C	SUM1	chrIV	1046809	A	AGCTTTCCAATAAGGACAGGGTGGGAAGTAATGTAGCTTCTGGATCATTTATTCTTCTAGCATAAAATGATCTAGCAATTTCCTGTACAGTAGAGAGGTAGCTAGTGG	1	indel	['YDR293C']	['SSD1']	['FrameShift']	-	-	-	-
SOD1_5C	SOD1	chrIV	1074434	C	G	1	SNV	['YDR306C']	['YDR306C']	No	['No']	['-']	['-']	['0.06']
NPT1_5A	NPT1	chrIV	1078602	T	C	1	SNV	-	-	No	-	-	-	-
HYR1_2	HYR1	chrIV	1079121	G	A	1	SNV	['YDR309C']	['GIC2']	No	['Yes']	['Ser']	['Phe']	['-']
NPT1_5A	NPT1	chrIV	1139573	G	A	1	SNV	['YDR334W']	['SWR1']	No	['Yes']	['Met']	['Ile']	['-']
ERG3_5B	ERG3	chrIV	1196381	A	C	1	SNV	-	-	No	-	-	-	-
YBP1_2	YBP1	chrIV	1220199	C	T	1	SNV	['YDR371W']	['CTS2']	No	['Yes']	['Gln']	['Stop']	['-']
HIR1_4	HIR1	chrIV	1226957	A	C	1	SNV	['YDR376W']	['ARH1']	No	['Yes']	['Ile']	['Leu']	['-']
SOD1_5C	SOD1	chrIV	1228128	T	G	1	SNV	['YDR376W']	['ARH1']	No	['Yes']	['Val']	['Gly']	['-']
HYR1_1	HYR1	chrIV	1234991	G	A	1	SNV	['YDR380W']	['ARO10']	No	['No']	['-']	['-']	['0.184']
POL32_3	POL32	chrIV	1246065	A	T	1	SNV	-	-	No	-	-	-	-
SUM1_5A	SUM1	chrIV	1261861	C	T	1	SNV	['YDR394W']	['RPT3']	No	['No']	['-']	['-']	['0.168']
NPT1_5A	NPT1	chrIV	1271634	A	G	1	SNV	['YDR400W']	['URH1']	No	['Yes']	['Asp']	['Gly']	['-']
NPT1_5C	NPT1	chrIV	1276475	G	GGATAGATGTTACTGTCAAAGAT	23	indel	-	-	-	-	-	-	-
YAP1_4	YAP1	chrIV	1279725	A	T	1	SNV	['YDR406W']	['PDR15']	No	['Yes']	['Arg']	['Ser']	['-']
SKN7_3	SKN7	chrIV	1302879	T	G	1	SNV	-	-	No	-	-	-	-
HIR2_1	HIR2	chrIV	1372032	G	C	1	SNV	['YDR457W']	['TOM1']	No	['Yes']	['Gly']	['Ala']	['-']
MON1_4	MON1	chrIV	1387300	G	T	1	SNV	['YDR463W']	['STP1']	No	['Yes']	['Cys']	['Phe']	['-']
SRN2_1	SRN2	chrIV	1387300	G	T	1	SNV	['YDR463W']	['STP1']	No	['Yes']	['Cys']	['Phe']	['-']
HOF1_4	HOF1	chrIV	1387467	C	T	1	SNV	['YDR463W']	['STP1']	No	['Yes']	['His']	['Tyr']	['-']
TRR1_5C	TRR1	chrIV	1396778	C	G	1	SNV	['YDR466W']	['PKH3']	No	['Yes']	['Ser']	['Trp']	['-']
CHS5_2	CHS5	chrIV	1401463	G	A	0.5	SNV	-	-	No	-	-	-	-
HYR1_2	HYR1	chrIV	1404853	C	G	1	SNV	['YDR473C']	['PRP3']	No	['No']	['-']	['-']	['0.034']
BRO1_3	BRO1	chrIV	1433625	A	G	1	SNV	['YDR490C']	['PKH1']	No	['Yes']	['Ile']	['Thr']	['-']
YBT1_4	YBT1	chrIV	1435069	G	C	1	SNV	['YDR492W']	['IZH1']	No	['Yes']	['Trp']	['Ser']	['-']
TKL1_4	TKL1	chrIV	1498028	T	A	1	SNV	-	-	No	-	-	-	-
ERG3_5A	ERG3	chrIX	23262	AC	A	1	indel	['YIL169C']	['YIL169C']	['FrameShift']	-	-	-	-
ERG3_5A	ERG3	chrIX	23282	TC	T	1	indel	['YIL169C']	['YIL169C']	['FrameShift']	-	-	-	-
NPT1_5A	NPT1	chrIX	30305	T	TA	1	indel	-	-	-	-	-	-	-
HTZ1_3	HTZ1	chrIX	44288	C	G	0.5	SNV	['YIL159W']	['BNR1']	No	['Yes']	['Pro']	['Ala']	['-']
SOD1_5C	SOD1	chrIX	70021	C	A	1	SNV	['YIL147C']	['SLN1']	No	['Yes']	['Val']	['Phe']	['-']
APQ12_4	APQ12	chrIX	94017	CG	C	1	indel	['YIL136W']	['OM45']	['FrameShift']	-	-	-	-
YOR_3	YOR072W	chrIX	113995	G	T	1	SNV	['YIL128W']	['MET18']	No	['Yes']	['Ala']	['Ser']	['-']
YAP1_2	YAP1	chrIX	120065	C	T	1	SNV	['YIL126W']	['STH1']	No	['Yes']	['Pro']	['Ser']	['-']
ATG36_1	ATG36	chrIX	123898	C	G	1	SNV	['YIL125W']	['KGD1']	No	['Yes']	['His']	['Asp']	['-']
TPS1_5A	TPS1	chrIX	124202	A	T	1	SNV	['YIL125W']	['KGD1']	No	['Yes']	['Lys']	['Ile']	['-']
DOA1_2	DOA1	chrIX	137375	T	C	1	SNV	['YIL119C']	['RPI1']	No	['Yes']	['Lys']	['Arg']	['-']
HDA3_1	HDA3	chrIX	139824	G	A	1	SNV	['YIL118W']	['RHO3']	No	['Yes']	['Gly']	['Ser']	['-']
HYR1_4	HYR1	chrIX	152989	T	TA	1	indel	['YIL112W']	['HOS4']	['FrameShift']	-	-	-	-
VPS8_2	VPS8	chrIX	153466	T	TA	1	indel	['YIL112W']	['HOS4']	['FrameShift']	-	-	-	-
DAP1_2	DAP1	chrIX	153891	T	TA	1	indel	['YIL112W']	['HOS4']	['FrameShift']	-	-	-	-
HIR1_5A	HIR1	chrIX	154300	T	G	1	SNV	['YIL112W']	['HOS4']	No	['Yes']	['Tyr']	['Stop']	['-']
WT_5C	wt	chrIX	202340	T	C	1	SNV	['YIL084C']	['SDS3']	No	['Yes']	['Asp']	['Gly']	['-']
SAP155_4	SAP155	chrIX	217285	C	T	1	SNV	['YIL076W']	['SEC28']	No	['Yes']	['Gln']	['Stop']	['-']
NPT1_5A	NPT1	chrIX	373028	C	CAT	1	indel	-	-	-	-	-	-	-
POL32_1	POL32	chrIX	375791	GATGCGACTGCAA	G	1	indel	['YIR010W']	['DSN1']	['noFrameShift']	-	-	-	-
APQ12_1	APQ12	chrIX	384357	TTGTATTTTAGTTTACCTATTGGGCCGGGCGGGCCCCACAACTG	T	1	indel	-	-	-	-	-	-	-
APL6_1	APL6	chrIX	398797	T	G	1	SNV	['YIR022W']	['SEC11']	No	['Yes']	['Met']	['Arg']	['-']
SUM1_5A	SUM1	chrV	55518	G	T	1	SNV	['YEL053C']	['MAK10']	No	['No']	['-']	['-']	['0.02']
TRR1_5C	TRR1	chrV	74513	G	A	1	SNV	['YEL042W']	['GDA1']	No	['Yes']	['Gly']	['Glu']	['-']
HIR1_5D	HIR1	chrV	75041	T	A	1	SNV	['YEL042W']	['GDA1']	No	['Yes']	['Leu']	['Stop']	['-']
HST1_5A	HST1	chrV	93626	T	TGA	1	indel	['YEL031W']	['SPF1']	['FrameShift']	-	-	-	-
HDA3_2	HDA3	chrV	159360	T	G	1	SNV	-	-	No	-	-	-	-
RPE1_2	RPE1	chrV	166687	G	C	1	SNV	['YER007C-A']	['TMA20']	No	['Yes']	['Pro']	['Ala']	['-']
RPE1_5D	RPE1	chrV	200974	G	A	1	SNV	-	-	No	-	-	-	-
NPT1_5A	NPT1	chrV	223127	AT	A	1	indel	-	-	-	-	-	-	-
SAP155_1	SAP155	chrV	226973	C	T	1	SNV	['YER038C']	['KRE29']	No	['Yes']	['Cys']	['Tyr']	['-']
SAP155_3	SAP155	chrV	226973	C	T	1	SNV	['YER038C']	['KRE29']	No	['Yes']	['Cys']	['Tyr']	['-']
SAP155_4	SAP155	chrV	226973	C	T	1	SNV	['YER038C']	['KRE29']	No	['Yes']	['Cys']	['Tyr']	['-']
NPT1_5A	NPT1	chrV	272558	GTT	G	1	indel	-	-	-	-	-	-	-
HOF1_2	HOF1	chrV	334620	G	C	1	SNV	['YER088C']	['DOT6']	No	['Yes']	['Ser']	['Trp']	['-']
SKN7_2	SKN7	chrV	349733	G	T	1	SNV	-	-	No	-	-	-	-
NPT1_5A	NPT1	chrV	357650	G	A	1	SNV	['YER098W']	['UBP9']	No	['Yes']	['Ala']	['Thr']	['-']
GRX3_2	GRX3	chrV	362778	A	G	1	SNV	-	-	No	-	-	-	-
POL32_1	POL32	chrV	364239	C	A	1	SNV	-	-	No	-	-	-	-
POL32_3	POL32	chrV	364239	C	A	1	SNV	-	-	No	-	-	-	-
SAP155_1	SAP155	chrV	382646	G	T	1	SNV	['YER111C']	['SWI4']	No	['Yes']	['Asn']	['Lys']	['-']
VPS27_3	VPS27	chrV	391830	C	T	1	SNV	['YER114C']	['BOI2']	No	['Yes']	['Arg']	['Lys']	['-']
YHR_2	YHR045W	chrV	393024	G	A	1	SNV	['YER114C']	['BOI2']	No	['Yes']	['Pro']	['Leu']	['-']
YAP1_1	YAP1	chrV	410452	C	A	1	SNV	['YER125W']	['RSP5']	No	['Yes']	['Asn']	['Lys']	['-']
SOD1_5C	SOD1	chrV	417927	C	A	1	SNV	['YER129W']	['SAK1']	No	['Yes']	['Ser']	['Stop']	['-']
SOD1_5C	SOD1	chrV	430750	A	T	1	SNV	-	-	No	-	-	-	-
DOA4_2	DOA4	chrV	449460	T	A	1	SNV	-	-	No	-	-	-	-
SKN7_1	SKN7	chrV	449507	G	A	0.5	SNV	['YER138W-A']	['YER138W-A']	No	['Yes']	['Ala']	['Thr']	['-']
SKN7_1	SKN7	chrV	449538	C	T	0.5	SNV	['YER138W-A']	['YER138W-A']	No	['Yes']	['Ser']	['Leu']	['-']
SKN7_1	SKN7	chrV	449578	A	G	0.5	SNV	['YER138W-A']	['YER138W-A']	No	['No']	['-']	['-']	['-0.243']
BUL1_4	BUL1	chrV	465876	G	A	1	SNV	['YER148W']	['SPT15']	No	['Yes']	['Gly']	['Ser']	['-']
HIR1_5B	HIR1	chrV	469789	T	G	1	SNV	['YER151C']	['UBP3']	No	['Yes']	['Asp']	['Ala']	['-']
SUM1_5B	SUM1	chrV	469844	G	A	1	SNV	['YER151C']	['UBP3']	No	['Yes']	['His']	['Tyr']	['-']
TKL1_1	TKL1	chrV	469984	A	AT	1	indel	['YER151C']	['UBP3']	['FrameShift']	-	-	-	-
TRX2_3	TRX2	chrV	471034	T	C	1	SNV	['YER151C']	['UBP3']	No	['Yes']	['Asn']	['Ser']	['-']
DOA1_1	DOA1	chrV	471102	G	T	1	SNV	['YER151C']	['UBP3']	No	['Yes']	['Tyr']	['Stop']	['-']
RPE1_2	RPE1	chrV	471102	G	T	1	SNV	['YER151C']	['UBP3']	No	['Yes']	['Tyr']	['Stop']	['-']
ALD5_4	ALD5	chrV	471140	C	G	1	SNV	['YER151C']	['UBP3']	No	['Yes']	['Ala']	['Pro']	['-']
ALD5_1	ALD5	chrV	471237	AC	A	1	indel	['YER151C']	['UBP3']	['FrameShift']	-	-	-	-
DAP1_2	DAP1	chrV	471373	GA	G	1	indel	['YER151C']	['UBP3']	['FrameShift']	-	-	-	-
DIP5_4	DIP5	chrV	471513	GT	G	1	indel	['YER151C']	['UBP3']	['FrameShift']	-	-	-	-
ERG3_5C	ERG3	chrV	472302	G	C	1	SNV	['YER151C']	['UBP3']	No	['Yes']	['Tyr']	['Stop']	['-']
CHS5_3	CHS5	chrV	472322	GAT	G	1	indel	['YER151C']	['UBP3']	['FrameShift']	-	-	-	-
SKN7_1	SKN7	chrV	476355	A	G	1	SNV	['YER155C']	['BEM2']	No	['Yes']	['Phe']	['Ser']	['-']
TPS1_5B	TPS1	chrV	478566	G	C	1	SNV	['YER155C']	['BEM2']	No	['Yes']	['Ser']	['Stop']	['-']
HYR1_4	HYR1	chrV	498256	G	A	1	SNV	['YERCTy1-2', 'YERCdelta24']	['YERCTy1-2', 'YERCdelta24']	No	['-', '-']	['-', '-']	['-', '-']	['-', '-']
SAP155_4	SAP155	chrV	528009	C	T	1	SNV	['YER171W']	['RAD3']	No	['Yes']	['Pro']	['Ser']	['-']
RPE1_5D	RPE1	chrV	531130	G	T	1	SNV	['YER172C']	['BRR2']	No	['Yes']	['Ala']	['Glu']	['-']
NPT1_5A	NPT1	chrV	537790	TA	T	1	indel	['YER173W']	['RAD24']	['FrameShift']	-	-	-	-
HDA3_3	HDA3	chrV	547424	A	G	1	SNV	['YER178W']	['PDA1']	No	['Yes']	['Tyr']	['Cys']	['-']
HIR1_1	HIR1	chrV	547490	TTGAATCTTTCAACATGGCCAAATTATGGAATTTGCCCGTCGTGTTTTGCTGTGAGAACAACAAGTACGGTATGGGTACCGCCGCTTCAAGATCCTCCGCGATGAC	T	1	indel	['YER178W']	['PDA1']	['noFrameShift']	-	-	-	-
CHS5_2	CHS5	chrVI	12058	C	T	0.5	SNV	['YFL059W']	['SNZ3']	No	['No']	['-']	['-']	['0.188']
HYR1_4	HYR1	chrVI	54080	A	G	1	SNV	['YFL039C']	['ACT1']	No	['Yes']	['Val']	['Ala']	['-']
HYR1_4	HYR1	chrVI	54091	T	C	1	SNV	['YFL039C']	['ACT1']	No	['No']	['-']	['-']	['-0.402']
HYR1_4	HYR1	chrVI	54094	T	G	1	SNV	['YFL039C']	['ACT1']	No	['No']	['-']	['-']	['-0.25']
HYR1_4	HYR1	chrVI	54100	A	C	1	SNV	['YFL039C']	['ACT1']	No	['No']	['-']	['-']	['-0.194']
HYR1_4	HYR1	chrVI	54103	T	A	1	SNV	['YFL039C']	['ACT1']	No	['Yes']	['Arg']	['Ser']	['-']
HYR1_4	HYR1	chrVI	54105	T	G	1	SNV	['YFL039C']	['ACT1']	No	['No']	['-']	['-']	['-0.405']
HYR1_4	HYR1	chrVI	54108	A	G	1	SNV	['YFL039C']	['ACT1']	No	['No']	['-']	['-']	['-0.168']
HYR1_4	HYR1	chrVI	54109	T	C	1	SNV	['YFL039C']	['ACT1']	No	['No']	['-']	['-']	['-0.402']
HYR1_4	HYR1	chrVI	54112	G	A	1	SNV	['YFL039C']	['ACT1']	No	['No']	['-']	['-']	['0.192']
DOA1_4	DOA1	chrVI	54124	A	G	1	SNV	['YFL039C']	['ACT1']	No	['No']	['-']	['-']	['-0.284']
HYR1_4	HYR1	chrVI	54124	A	G	1	SNV	['YFL039C']	['ACT1']	No	['No']	['-']	['-']	['-0.284']
DOA1_4	DOA1	chrVI	54127	A	G	1	SNV	['YFL039C']	['ACT1']	No	['No']	['-']	['-']	['-0.284']
DOA1_4	DOA1	chrVI	54139	T	C	1	SNV	['YFL039C']	['ACT1']	No	['No']	['-']	['-']	['-0.402']
HYR1_4	HYR1	chrVI	54139	T	C	1	SNV	['YFL039C']	['ACT1']	No	['No']	['-']	['-']	['-0.402']
DOA1_4	DOA1	chrVI	54145	A	G	1	SNV	['YFL039C']	['ACT1']	No	['No']	['-']	['-']	['-0.302']
GRX3_3	GRX3	chrVI	136105	C	A	1	SNV	['YFL003C']	['MSH4']	No	['Yes']	['Lys']	['Asn']	['-']
TRR1_5C	TRR1	chrVI	137515	T	A	1	SNV	['tN(GUU)F']	['tN(GUU)F']	No	['-']	['-']	['-']	['-']
GYP1_4	GYP1	chrVI	147275	A	T	1	SNV	['YFL001W']	['DEG1']	No	['Yes']	['Asn']	['Tyr']	['-']
HYR1_4	HYR1	chrVI	148543	T	G	1	SNV	['CEN6']	['CEN6']	No	['-']	['-']	['-']	['-']
APL6_1	APL6	chrVI	196110	T	A	1	SNV	['YFR021W']	['ATG18']	No	['No']	['-']	['-']	['-0.048']
MON1_1	MON1	chrVI	210958	TG	T	1	indel	['YFR029W']	['PTR3']	['FrameShift']	-	-	-	-
VPS30_3	VPS30	chrVI	211424	C	A	1	SNV	['YFR029W']	['PTR3']	No	['Yes']	['Ser']	['Stop']	['-']
VPS8_2	VPS8	chrVI	212148	T	G	1	SNV	['YFR029W']	['PTR3']	No	['Yes']	['Tyr']	['Stop']	['-']
DOA1_3	DOA1	chrVI	212344	G	A	1	SNV	['YFR029W']	['PTR3']	No	['Yes']	['Asp']	['Asn']	['-']
VPS30_2	VPS30	chrVI	212587	AT	A	1	indel	['YFR029W']	['PTR3']	['FrameShift']	-	-	-	-
YBP1_3	YBP1	chrVI	212602	A	AC	1	indel	['YFR029W']	['PTR3']	['FrameShift']	-	-	-	-
DOA4_1	DOA4	chrVI	212629	GC	G	1	indel	['YFR029W']	['PTR3']	['FrameShift']	-	-	-	-
ATG36_1	ATG36	chrVI	212744	T	G	1	SNV	['YFR029W']	['PTR3']	No	['Yes']	['Ile']	['Ser']	['-']
BRO1_1	BRO1	chrVI	212876	T	A	1	SNV	['YFR029W']	['PTR3']	No	['Yes']	['Ile']	['Asn']	['-']
HYR1_4	HYR1	chrVI	223073	G	C	1	SNV	-	-	No	-	-	-	-
NPT1_5A	NPT1	chrVI	224578	G	GTCA	1	indel	['YFR033C']	['QCR6']	['noFrameShift']	-	-	-	-
WT_5C	wt	chrVI	253245	T	G	1	SNV	['YFR052W']	['RPN12']	No	['Yes']	['Asp']	['Glu']	['-']
TPS1_5D	TPS1	chrVII	24161	G	A	1	SNV	['YGL253W']	['HXK2']	No	['Yes']	['Gly']	['Asp']	['-']
GLR1_2	GLR1	chrVII	31792	G	A	1	SNV	-	-	No	-	-	-	-
GRX3_1	GRX3	chrVII	32216	C	T	1	SNV	['YGL250W']	['RMR1']	No	['Yes']	['Arg']	['Cys']	['-']
SOD1_5C	SOD1	chrVII	52801	AT	A	1	indel	['YGL237C']	['HAP2']	['FrameShift']	-	-	-	-
SUM1_4	SUM1	chrVII	77692	T	A	1	SNV	['YGL225W']	['VRG4']	No	['Yes']	['Tyr']	['Asn']	['-']
WT_5D	wt	chrVII	77764	C	G	1	SNV	['YGL225W']	['VRG4']	No	['Yes']	['Pro']	['Ala']	['-']
ERG3_5D	ERG3	chrVII	89571	A	G	1	SNV	-	-	No	-	-	-	-
SOD1_5C	SOD1	chrVII	101560	C	A	1	SNV	['YGL207W']	['SPT16']	No	['Yes']	['Asn']	['Lys']	['-']
HYR1_2	HYR1	chrVII	111424	G	A	1	SNV	['YGLCdelta1']	['YGLCdelta1']	No	['-']	['-']	['-']	['-']
NPT1_4	NPT1	chrVII	121988	T	C	1	SNV	-	-	No	-	-	-	-
HDA3_1	HDA3	chrVII	125080	A	G	1	SNV	['YGL197W']	['MDS3']	No	['Yes']	['Lys']	['Arg']	['-']
SOD1_5A	SOD1	chrVII	129423	G	A	1	SNV	-	-	No	-	-	-	-
SOD1_5C	SOD1	chrVII	129423	G	A	1	SNV	-	-	No	-	-	-	-
ERG3_5A	ERG3	chrVII	137102	A	G	1	SNV	['YGL195W']	['GCN1']	No	['Yes']	['Thr']	['Ala']	['-']
HIR1_5C	HIR1	chrVII	140559	TTTCTAGACATCGTA	T	1	indel	['YGL194C']	['HOS2']	['FrameShift']	-	-	-	-
DOA4_3	DOA4	chrVII	140650	CG	C	1	indel	['YGL194C']	['HOS2']	['FrameShift']	-	-	-	-
DIP5_2	DIP5	chrVII	140870	C	T	1	SNV	['YGL194C']	['HOS2']	No	['Yes']	['Gly']	['Asp']	['-']
GYP1_1	GYP1	chrVII	141083	G	T	1	SNV	['YGL194C']	['HOS2']	No	['Yes']	['Ser']	['Tyr']	['-']
TPS1_5C	TPS1	chrVII	141147	C	CGATATCGATATAAAGGATTCTTGGGT	1	indel	['YGL194C']	['HOS2']	['FrameShift']	-	-	-	-
DAP1_1	DAP1	chrVII	141153	C	G	1	SNV	['YGL194C']	['HOS2']	No	['Yes']	['Asp']	['His']	['-']
HST1_5A	HST1	chrVII	141887	A	T	1	SNV	-	-	No	-	-	-	-
NPT1_5A	NPT1	chrVII	164142	G	A	1	SNV	['YGL179C']	['TOS3']	No	['Yes']	['Ala']	['Val']	['-']
NPT1_5A	NPT1	chrVII	172139	GT	G	1	indel	['YGL176C']	['YGL176C']	['FrameShift']	-	-	-	-
HST1_2	HST1	chrVII	179808	G	C	1	SNV	['YGL173C']	['KEM1']	No	['Yes']	['Phe']	['Leu']	['-']
HST1_2	HST1	chrVII	179876	T	A	1	SNV	['YGL173C']	['KEM1']	No	['Yes']	['Ile']	['Phe']	['-']
BRO1_3	BRO1	chrVII	187913	A	C	1	SNV	['YGL167C']	['PMR1']	No	['Yes']	['Phe']	['Leu']	['-']
SOD1_5D	SOD1	chrVII	188359	C	T	1	SNV	['YGL167C']	['PMR1']	No	['Yes']	['Val']	['Ile']	['-']
SOD1_5A	SOD1	chrVII	190021	G	T	1	SNV	['YGL167C']	['PMR1']	No	['Yes']	['Pro']	['Thr']	['-']
SOD1_5A	SOD1	chrVII	304298	C	G	1	SNV	-	-	No	-	-	-	-
GRX3_1	GRX3	chrVII	324755	C	G	1	SNV	-	-	No	-	-	-	-
DOA4_3	DOA4	chrVII	346499	G	C	1	SNV	['YGL087C']	['MMS2']	No	['Yes']	['His']	['Asp']	['-']
ALD5_1	ALD5	chrVII	346543	C	A	1	SNV	['YGL087C']	['MMS2']	No	['Yes']	['Gly']	['Val']	['-']
VPS30_1	VPS30	chrVII	372708	G	T	1	SNV	['YGL071W']	['AFT1']	No	['Yes']	['Val']	['Phe']	['-']
GLR1_2	GLR1	chrVII	399498	G	T	1	SNV	['YGL055W']	['OLE1']	No	['Yes']	['Val']	['Phe']	['-']
SAP155_4	SAP155	chrVII	440387	A	C	1	SNV	['YGL029W']	['CGR1']	No	['No']	['-']	['-']	['-0.405']
CHS5_2	CHS5	chrVII	447147	T	C	1	SNV	['YGL026C']	['TRP5']	No	['No']	['-']	['-']	['-0.031']
BUL1_3	BUL1	chrVII	467730	C	CAAT	1	indel	['YGL014W']	['PUF4']	['noFrameShift']	-	-	-	-
ERG3_5B	ERG3	chrVII	480977	T	C	1	SNV	['YGL008C']	['PMA1']	No	['Yes']	['Ile']	['Val']	['-']
GLR1_4	GLR1	chrVII	482625	AGATGCTGAAGAG	A	1	indel	['YGL008C']	['PMA1']	['noFrameShift']	-	-	-	-
HOF1_2	HOF1	chrVII	528547	G	C	1	SNV	-	-	No	-	-	-	-
DAP1_4	DAP1	chrVII	585102	GA	G	1	indel	['YGR046W']	['TAM41']	['FrameShift']	-	-	-	-
NPT1_5B	NPT1	chrVII	585173	G	GC	1	indel	['YGR046W']	['TAM41']	['FrameShift']	-	-	-	-
GLR1_4	GLR1	chrVII	585292	G	A	1	SNV	['YGR046W']	['TAM41']	No	['Yes']	['Gly']	['Glu']	['-']
SUM1_4	SUM1	chrVII	585558	G	C	1	SNV	['YGR046W']	['TAM41']	No	['Yes']	['Ala']	['Pro']	['-']
YBT1_4	YBT1	chrVII	585784	G	A	1	SNV	['YGR046W']	['TAM41']	No	['Yes']	['Gly']	['Glu']	['-']
OCA6_3	OCA6	chrVII	586030	T	C	1	SNV	['YGR046W']	['TAM41']	No	['Yes']	['Leu']	['Pro']	['-']
APQ12_1	APQ12	chrVII	586052	G	C	1	SNV	['YGR046W']	['TAM41']	No	['Yes']	['Stop']	['Tyr']	['-']
SOD1_5D	SOD1	chrVII	595626	T	C	1	SNV	['YGR053C']	['YGR053C']	No	['Yes']	['Tyr']	['Cys']	['-']
DAP1_4	DAP1	chrVII	608083	A	G	1	SNV	['YGR059W']	['SPR3']	No	['Yes']	['Asp']	['Gly']	['-']
POL32_1	POL32	chrVII	619818	T	A	1	SNV	['YGR065C']	['VHT1']	No	['Yes']	['His']	['Leu']	['-']
DAP1_4	DAP1	chrVII	622950	G	T	1	SNV	['YGR067C']	['YGR067C']	No	['Yes']	['Gln']	['Lys']	['-']
NPT1_4	NPT1	chrVII	624723	G	T	1	SNV	['YGR067C']	['YGR067C']	No	['Yes']	['His']	['Asn']	['-']
NPT1_4	NPT1	chrVII	624724	C	G	1	SNV	['YGR067C']	['YGR067C']	No	['Yes']	['Glu']	['Asp']	['-']
ERG3_3	ERG3	chrVII	661836	CT	C	1	indel	-	-	-	-	-	-	-
GYP1_3	GYP1	chrVII	713644	T	C	1	SNV	-	-	No	-	-	-	-
HDA3_2	HDA3	chrVII	728171	C	A	1	SNV	['YGR119C']	['NUP57']	No	['Yes']	['Glu']	['Stop']	['-']
SOD1_5C	SOD1	chrVII	737245	T	C	1	SNV	['YGR123C']	['PPT1']	No	['Yes']	['Tyr']	['Cys']	['-']
SOD1_5C	SOD1	chrVII	738850	A	T	1	SNV	-	-	No	-	-	-	-
NPT1_5A	NPT1	chrVII	744033	G	A	1	SNV	['YGR125W']	['YGR125W']	No	['Yes']	['Cys']	['Tyr']	['-']
APQ12_3	APQ12	chrVII	762932	C	T	0.5	SNV	['YGR136W', 'YGR137W']	['LSB1', 'YGR137W']	No	['Yes', 'No']	['Gln', '-']	['Stop', '-']	['-', '0.192']
ERG3_3	ERG3	chrVII	769223	G	T	1	SNV	['YGR140W']	['CBF2']	No	['Yes']	['Val']	['Leu']	['-']
TRR2_1	TRR2	chrVII	803038	A	C	1	SNV	['YGR157W']	['CHO2']	No	['Yes']	['Tyr']	['Ser']	['-']
DIP5_3	DIP5	chrVII	851624	G	A	1	SNV	['YGR178C']	['PBP1']	No	['Yes']	['Pro']	['Leu']	['-']
COG7_4	COG7	chrVII	861865	G	A	1	SNV	['YGR184C']	['UBR1']	No	['Yes']	['His']	['Tyr']	['-']
YOR_5D	YOR072W	chrVII	932493	C	T	0.5	SNV	-	-	No	-	-	-	-
SUM1_5B	SUM1	chrVII	932559	T	G	1	SNV	['YGR218W']	['CRM1']	No	['Yes']	['Phe']	['Val']	['-']
YAP1_2	YAP1	chrVII	941873	A	G	1	SNV	['YGR223C']	['HSV2']	No	['Yes']	['Ser']	['Pro']	['-']
YBP1_3	YBP1	chrVII	947816	G	A	1	SNV	['YGR227W']	['DIE2']	No	['Yes']	['Gly']	['Arg']	['-']
APQ12_3	APQ12	chrVII	964517	A	C	0.5	SNV	['YGR237C']	['YGR237C']	No	['Yes']	['Ile']	['Ser']	['-']
GRX3_1	GRX3	chrVII	990609	G	T	1	SNV	-	-	No	-	-	-	-
GRX3_1	GRX3	chrVII	990610	G	C	1	SNV	-	-	No	-	-	-	-
GRX3_1	GRX3	chrVII	990611	A	C	1	SNV	-	-	No	-	-	-	-
TRX2_1	TRX2	chrVII	1006207	A	G	1	SNV	['YGR257C']	['MTM1']	No	['Yes']	['Stop']	['Arg']	['-']
DIP5_2	DIP5	chrVII	1006261	T	C	1	SNV	['YGR257C']	['MTM1']	No	['Yes']	['Met']	['Val']	['-']
HDA3_1	HDA3	chrVII	1006298	TGCCAGGCCCGTGTAGA	T	1	indel	['YGR257C']	['MTM1']	['FrameShift']	-	-	-	-
YBP1_1	YBP1	chrVII	1006317	GC	G	1	indel	['YGR257C']	['MTM1']	['FrameShift']	-	-	-	-
RPE1_5B	RPE1	chrVII	1006338	C	T	1	SNV	['YGR257C']	['MTM1']	No	['Yes']	['Trp']	['Stop']	['-']
DOA1_3	DOA1	chrVII	1006417	G	T	1	SNV	['YGR257C']	['MTM1']	No	['Yes']	['Gln']	['Lys']	['-']
YHR_1	YHR045W	chrVII	1006438	C	T	1	SNV	['YGR257C']	['MTM1']	No	['Yes']	['Asp']	['Asn']	['-']
SKN7_4	SKN7	chrVII	1006444	G	GGT	1	indel	['YGR257C']	['MTM1']	['FrameShift']	-	-	-	-
COG7_3	COG7	chrVII	1006459	C	G	1	SNV	['YGR257C']	['MTM1']	No	['Yes']	['Ala']	['Pro']	['-']
HIR1_3	HIR1	chrVII	1006747	G	T	1	SNV	['YGR257C']	['MTM1']	No	['Yes']	['Gln']	['Lys']	['-']
BUL1_3	BUL1	chrVII	1006756	T	C	1	SNV	['YGR257C']	['MTM1']	No	['Yes']	['Thr']	['Ala']	['-']
APL6_1	APL6	chrVII	1006763	C	A	1	SNV	['YGR257C']	['MTM1']	No	['Yes']	['Leu']	['Phe']	['-']
APL6_1	APL6	chrVII	1006764	A	AGT	1	indel	['YGR257C']	['MTM1']	['noFrameShift']	-	-	-	-
ERG3_3	ERG3	chrVII	1006947	C	T	1	SNV	['YGR257C']	['MTM1']	No	['Yes']	['Ser']	['Asn']	['-']
TRR2_2	TRR2	chrVII	1006956	C	G	1	SNV	['YGR257C']	['MTM1']	No	['Yes']	['Gly']	['Ala']	['-']
YHR_2	YHR045W	chrVII	1007040	C	A	1	SNV	['YGR257C']	['MTM1']	No	['Yes']	['Cys']	['Phe']	['-']
POL32_3	POL32	chrVII	1007058	AT	A	1	indel	['YGR257C']	['MTM1']	['FrameShift']	-	-	-	-
SAP155_3	SAP155	chrVII	1007176	G	A	1	SNV	['YGR257C']	['MTM1']	No	['Yes']	['Gln']	['Stop']	['-']
WT_3	wt	chrVII	1007212	G	A	1	SNV	['YGR257C']	['MTM1']	No	['Yes']	['Pro']	['Ser']	['-']
SRN2_4	SRN2	chrVII	1007229	G	A	1	SNV	['YGR257C']	['MTM1']	No	['Yes']	['Thr']	['Ile']	['-']
TRX2_4	TRX2	chrVII	1007238	G	A	1	SNV	['YGR257C']	['MTM1']	No	['Yes']	['Ser']	['Leu']	['-']
BUL1_1	BUL1	chrVII	1007256	A	C	1	SNV	['YGR257C']	['MTM1']	No	['Yes']	['Leu']	['Stop']	['-']
DOA1_4	DOA1	chrVII	1007262	C	G	1	SNV	['YGR257C']	['MTM1']	No	['Yes']	['Arg']	['Pro']	['-']
RPE1_5A	RPE1	chrVII	1007263	G	A	1	SNV	['YGR257C']	['MTM1']	No	['Yes']	['Arg']	['Stop']	['-']
TKL1_1	TKL1	chrVII	1013496	GTCT	G	1	indel	['YGR260W']	['TNA1']	['noFrameShift']	-	-	-	-
POL32_3	POL32	chrVII	1019121	T	A	1	SNV	['YGR263C']	['SAY1']	No	['Yes']	['Thr']	['Ser']	['-']
YAF9_4	YAF9	chrVII	1024504	G	C	0.5	SNV	['YGR266W']	['YGR266W']	No	['Yes']	['Glu']	['Gln']	['-']
SUM1_1	SUM1	chrVII	1028733	C	CT	1	indel	['YGR270W']	['YTA7']	['FrameShift']	-	-	-	-
NPT1_5A	NPT1	chrVII	1028912	A	AT	1	indel	['YGR270W']	['YTA7']	['FrameShift']	-	-	-	-
HIR2_5A	HIR2	chrVII	1029821	G	A	1	SNV	['YGR270W']	['YTA7']	No	['Yes']	['Val']	['Ile']	['-']
NPT1_5D	NPT1	chrVII	1030772	G	T	1	SNV	['YGR270W']	['YTA7']	No	['Yes']	['Glu']	['Stop']	['-']
VPS30_2	VPS30	chrVII	1036461	T	A	1	SNV	['YGR271W']	['SLH1']	No	['No']	['-']	['-']	['-0.23']
HIR2_3	HIR2	chrVII	1041687	G	T	1	SNV	['YGR274C']	['TAF1']	No	['Yes']	['Ser']	['Tyr']	['-']
SOD1_5A	SOD1	chrVII	1050841	C	T	1	SNV	-	-	No	-	-	-	-
YOR_5C	YOR072W	chrVII	1057412	C	A	1	SNV	-	-	No	-	-	-	-
ATG36_4	ATG36	chrVII	1069419	C	G	1	SNV	-	-	No	-	-	-	-
GYP1_4	GYP1	chrVII	1075591	T	G	1	SNV	['YGR289C', 'YGR290W']	['MAL11', 'YGR290W']	No	['Yes', 'Yes']	['Ile', 'Ile']	['Leu', 'Ser']	['-', '-']
SKN7_3	SKN7	chrVII	1076182	G	C	1	SNV	-	-	No	-	-	-	-
HDA3_1	HDA3	chrVIII	12307	G	A	1	SNV	-	-	No	-	-	-	-
NPT1_5A	NPT1	chrVIII	23348	G	A	1	SNV	['YHL039W']	['EFM1']	No	['Yes']	['Met']	['Ile']	['-']
YAF9_4	YAF9	chrVIII	34174	G	C	0.5	SNV	-	-	No	-	-	-	-
SOD1_5C	SOD1	chrVIII	34616	C	A	1	SNV	-	-	No	-	-	-	-
TRR1_5D	TRR1	chrVIII	82407	G	T	1	SNV	['YHL010C']	['ETP1']	No	['Yes']	['Gln']	['Lys']	['-']
TPS1_3	TPS1	chrVIII	82868	C	G	1	SNV	['YHL010C']	['ETP1']	No	['Yes']	['Arg']	['Pro']	['-']
EMC5_4	EMC5	chrVIII	95566	TATTCTTTCCTAGAAACCACTTCAGGCGCCATCCAATAAGGCGTTCCCACCATAGTA	T	1	indel	['YHL007C']	['STE20']	['FrameShift']	-	-	-	-
SAP155_3	SAP155	chrVIII	105641	GTA	G	1	indel	['CEN8']	['CEN8']	-	-	-	-	-
SAP155_3	SAP155	chrVIII	105650	T	G	1	SNV	['CEN8']	['CEN8']	No	['-']	['-']	['-']	['-']
HTZ1_3	HTZ1	chrVIII	112680	C	T	0.5	SNV	['YHR004C']	['NEM1']	No	['Yes']	['Gly']	['Ser']	['-']
EMC5_4	EMC5	chrVIII	113537	TTAGA	T	1	indel	['YHR005C']	['GPA1']	['FrameShift']	-	-	-	-
SOD1_5C	SOD1	chrVIII	114041	T	A	1	SNV	['YHR005C']	['GPA1']	No	['Yes']	['Ile']	['Phe']	['-']
GRX3_3	GRX3	chrVIII	114711	G	C	1	SNV	['YHR005C']	['GPA1']	No	['Yes']	['Phe']	['Leu']	['-']
ERG3_5B	ERG3	chrVIII	144589	G	T	1	SNV	['YHR020W']	['YHR020W']	No	['Yes']	['Trp']	['Cys']	['-']
SOD1_5D	SOD1	chrVIII	147912	T	A	1	SNV	['YHR021C']	['RPS27B']	No	['Yes']	['Stop']	['Leu']	['-']
HDA3_2	HDA3	chrVIII	167568	T	G	1	SNV	['YHR028W-A']	['YHR028W-A']	No	['Yes']	['Ser']	['Ala']	['-']
TKL1_4	TKL1	chrVIII	167568	T	G	1	SNV	['YHR028W-A']	['YHR028W-A']	No	['Yes']	['Ser']	['Ala']	['-']
YHR_4	YHR045W	chrVIII	167568	T	G	1	SNV	['YHR028W-A']	['YHR028W-A']	No	['Yes']	['Ser']	['Ala']	['-']
HDA3_2	HDA3	chrVIII	167569	C	G	1	SNV	['YHR028W-A']	['YHR028W-A']	No	['Yes']	['Ser']	['Cys']	['-']
TKL1_4	TKL1	chrVIII	167569	C	G	1	SNV	['YHR028W-A']	['YHR028W-A']	No	['Yes']	['Ser']	['Cys']	['-']
YHR_4	YHR045W	chrVIII	167569	C	G	1	SNV	['YHR028W-A']	['YHR028W-A']	No	['Yes']	['Ser']	['Cys']	['-']
HDA3_2	HDA3	chrVIII	167570	C	A	1	SNV	['YHR028W-A']	['YHR028W-A']	No	['No']	['-']	['-']	['0.055']
TKL1_4	TKL1	chrVIII	167570	C	A	1	SNV	['YHR028W-A']	['YHR028W-A']	No	['No']	['-']	['-']	['0.055']
YHR_4	YHR045W	chrVIII	167570	C	A	1	SNV	['YHR028W-A']	['YHR028W-A']	No	['No']	['-']	['-']	['0.055']
TRR2_2	TRR2	chrVIII	215828	A	T	1	SNV	['YHR056C']	['RSC30']	No	['Yes']	['Phe']	['Leu']	['-']
YBT1_1	YBT1	chrVIII	234710	T	C	1	SNV	-	-	No	-	-	-	-
SOD1_5D	SOD1	chrVIII	238033	C	T	1	SNV	-	-	No	-	-	-	-
HTZ1_1	HTZ1	chrVIII	248823	C	T	0.5	SNV	['YHR075C']	['PPE1']	No	['No']	['-']	['-']	['0.115']
HTZ1_2	HTZ1	chrVIII	248823	C	T	0.5	SNV	['YHR075C']	['PPE1']	No	['No']	['-']	['-']	['0.115']
HTZ1_3	HTZ1	chrVIII	248823	C	T	0.5	SNV	['YHR075C']	['PPE1']	No	['No']	['-']	['-']	['0.115']
MON1_4	MON1	chrVIII	252918	CCAT	C	1	indel	['YHR077C']	['NMD2']	['noFrameShift']	-	-	-	-
MON1_1	MON1	chrVIII	259603	T	C	1	SNV	['YHR079C']	['IRE1']	No	['Yes']	['Ile']	['Met']	['-']
YAP1_1	YAP1	chrVIII	301900	G	T	1	SNV	['YHR098C']	['SFB3']	No	['Yes']	['Ser']	['Stop']	['-']
TPS1_3	TPS1	chrVIII	314316	C	A	1	SNV	['YHR100C']	['GEP4']	No	['Yes']	['Glu']	['Stop']	['-']
HOF1_1	HOF1	chrVIII	338160	A	G	0.5	SNV	['YHR114W']	['BZZ1']	No	['No']	['-']	['-']	['0.002']
HIR1_5B	HIR1	chrVIII	346899	A	T	1	SNV	['YHR119W']	['SET1']	No	['Yes']	['Asp']	['Val']	['-']
POL32_1	POL32	chrVIII	374723	G	A	1	SNV	['YHR136C']	['SPL2']	No	['No']	['-']	['-']	['0.302']
EMC5_4	EMC5	chrVIII	376272	C	A	1	SNV	['YHR137W', 'YHR137C-A']	['ARO9', 'YHR137C-A']	No	['Yes', 'Yes']	['Asn', 'Arg']	['Lys', 'Ser']	['-', '-']
EMC5_4	EMC5	chrVIII	376273	C	T	1	SNV	['YHR137W', 'YHR137C-A']	['ARO9', 'YHR137C-A']	No	['No', 'Yes']	['-', 'Arg']	['-', 'Lys']	['0.168', '-']
VPS30_3	VPS30	chrVIII	426326	T	C	1	SNV	['YHR164C']	['DNA2']	No	['No']	['-']	['-']	['-0.402']
HYR1_4	HYR1	chrVIII	432257	C	A	1	SNV	['YHR165C']	['PRP8']	No	['No']	['-']	['-']	['0.333']
APL6_3	APL6	chrVIII	450856	T	G	1	SNV	['YHR173C']	['YHR173C']	No	['Yes']	['Ile']	['Leu']	['-']
HTZ1_3	HTZ1	chrVIII	457729	C	G	0.5	SNV	['YHR177W']	['YHR177W']	No	['Yes']	['Pro']	['Arg']	['-']
RPE1_5B	RPE1	chrVIII	475950	T	TGTTGGAATAGAAATCAACTATCATCTACTAACTAGTATTTACATTACTAGTATATTATC	1	indel	-	-	-	-	-	-	-
SOD1_5A	SOD1	chrVIII	495023	A	T	1	SNV	['YHR197W']	['RIX1']	No	['Yes']	['Gln']	['His']	['-']
EMC5_2	EMC5	chrVIII	506525	G	C	1	SNV	['YHR204W']	['MNL1']	No	['Yes']	['Lys']	['Asn']	['-']
HIR2_1	HIR2	chrVIII	526804	T	C	1	SNV	['YHR211W']	['FLO5']	No	['No']	['-']	['-']	['-0.103']
HIR2_1	HIR2	chrVIII	526822	C	G	1	SNV	['YHR211W']	['FLO5']	No	['No']	['-']	['-']	['-0.009']
HYR1_3	HYR1	chrVIII	527268	T	C	1	SNV	['YHR211W']	['FLO5']	No	['Yes']	['Val']	['Ala']	['-']
POL32_3	POL32	chrVIII	549371	A	G	1	SNV	['YHRCTy1-1', 'YHRCdelta16']	['YHRCTy1-1', 'YHRCdelta16']	No	['-', '-']	['-', '-']	['-', '-']	['-', '-']
SOD1_5C	SOD1	chrVIII	553922	A	C	1	SNV	-	-	No	-	-	-	-
VPS30_1	VPS30	chrVIII	555040	T	C	1	SNV	['YHR216W']	['IMD2']	No	['No']	['-']	['-']	['-0.185']
SOD1_5C	SOD1	chrX	20947	T	C	1	SNV	['YJL219W']	['HXT9']	No	['Yes']	['Ile']	['Thr']	['-']
NPT1_4	NPT1	chrX	40632	C	G	1	SNV	['YJL208C']	['NUC1']	No	['Yes']	['Leu']	['Phe']	['-']
MON1_4	MON1	chrX	62951	T	A	1	SNV	['YJL198W']	['PHO90']	No	['Yes']	['Val']	['Asp']	['-']
NPT1_5A	NPT1	chrX	99491	AT	A	1	indel	['ARS1006']	['ARS1006']	-	-	-	-	-
NPT1_5A	NPT1	chrX	99586	TA	T	1	indel	['ARS1006']	['ARS1006']	-	-	-	-	-
SOD1_5D	SOD1	chrX	110512	G	T	1	SNV	['YJL164C']	['TPK1']	No	['No']	['-']	['-']	['0.02']
BUL1_2	BUL1	chrX	126920	T	TCA	1	indel	['YJL156C']	['SSY5']	['FrameShift']	-	-	-	-
DOA4_3	DOA4	chrX	126957	C	A	1	SNV	['YJL156C']	['SSY5']	No	['Yes']	['Glu']	['Stop']	['-']
WT_2	wt	chrX	127227	G	A	1	SNV	['YJL156C']	['SSY5']	No	['Yes']	['Gln']	['Stop']	['-']
SKN7_3	SKN7	chrX	127365	G	A	1	SNV	['YJL156C']	['SSY5']	No	['Yes']	['Gln']	['Stop']	['-']
HOF1_3	HOF1	chrX	127387	C	T	1	SNV	['YJL156C']	['SSY5']	No	['Yes']	['Trp']	['Stop']	['-']
MON1_3	MON1	chrX	127500	G	A	1	SNV	['YJL156C']	['SSY5']	No	['Yes']	['Gln']	['Stop']	['-']
NPT1_1	NPT1	chrX	127565	C	T	1	SNV	['YJL156C']	['SSY5']	No	['Yes']	['Cys']	['Tyr']	['-']
MON1_2	MON1	chrX	127750	TG	T	1	indel	['YJL156C']	['SSY5']	['FrameShift']	-	-	-	-
GRX3_2	GRX3	chrX	127885	A	C	1	SNV	['YJL156C']	['SSY5']	No	['Yes']	['Tyr']	['Stop']	['-']
SAP155_1	SAP155	chrX	127955	C	G	1	SNV	['YJL156C']	['SSY5']	No	['Yes']	['Arg']	['Thr']	['-']
BRO1_2	BRO1	chrX	128216	A	C	1	SNV	['YJL156C']	['SSY5']	No	['Yes']	['Leu']	['Stop']	['-']
SRN2_1	SRN2	chrX	128756	G	T	1	SNV	['YJL156C']	['SSY5']	No	['Yes']	['Ser']	['Stop']	['-']
HYR1_2	HYR1	chrX	128949	C	T	1	SNV	['YJL156C']	['SSY5']	No	['Yes']	['Val']	['Ile']	['-']
HYR1_2	HYR1	chrX	128950	C	A	1	SNV	['YJL156C']	['SSY5']	No	['Yes']	['Met']	['Ile']	['-']
DEG1_2	DEG1	chrX	128951	A	C	1	SNV	['YJL156C']	['SSY5']	No	['Yes']	['Met']	['Arg']	['-']
TKL1_2	TKL1	chrX	132246	C	A	1	SNV	['YJL154C']	['VPS35']	No	['Yes']	['Glu']	['Stop']	['-']
ATG36_3	ATG36	chrX	138181	T	C	1	SNV	['YJL149W']	['DAS1']	No	['Yes']	['Leu']	['Ser']	['-']
ATG36_2	ATG36	chrX	138190	G	C	1	SNV	['YJL149W']	['DAS1']	No	['Yes']	['Arg']	['Thr']	['-']
TPS1_5D	TPS1	chrX	148659	G	A	1	SNV	['YJL141C']	['YAK1']	No	['Yes']	['Gln']	['Stop']	['-']
DAP1_1	DAP1	chrX	148737	C	A	1	SNV	['YJL141C']	['YAK1']	No	['Yes']	['Asp']	['Tyr']	['-']
NPT1_5D	NPT1	chrX	149053	A	T	1	SNV	['YJL141C']	['YAK1']	No	['Yes']	['Cys']	['Stop']	['-']
HST1_5B	HST1	chrX	149153	T	G	1	SNV	['YJL141C']	['YAK1']	No	['Yes']	['Glu']	['Ala']	['-']
DIP5_3	DIP5	chrX	149418	G	A	1	SNV	['YJL141C']	['YAK1']	No	['Yes']	['Gln']	['Stop']	['-']
ATG36_4	ATG36	chrX	149778	G	A	1	SNV	['YJL141C']	['YAK1']	No	['Yes']	['Gln']	['Stop']	['-']
WT_5A	wt	chrX	149950	A	T	1	SNV	['YJL141C']	['YAK1']	No	['Yes']	['Tyr']	['Stop']	['-']
SUM1_4	SUM1	chrX	152003	C	A	1	SNV	['YJL139C']	['YUR1']	No	['Yes']	['Asp']	['Tyr']	['-']
SKN7_2	SKN7	chrX	158636	C	A	1	SNV	['YJL134W']	['LCB3']	No	['Yes']	['Thr']	['Lys']	['-']
NPT1_5A	NPT1	chrX	173273	GA	G	1	indel	-	-	-	-	-	-	-
YHR_1	YHR045W	chrX	178155	TC	T	1	indel	['YJL128C']	['PBS2']	['FrameShift']	-	-	-	-
HST1_5A	HST1	chrX	178582	A	G	1	SNV	['YJL128C']	['PBS2']	No	['Yes']	['Ser']	['Pro']	['-']
SUM1_1	SUM1	chrX	178865	G	T	1	SNV	['YJL128C']	['PBS2']	No	['Yes']	['Cys']	['Stop']	['-']
GRX3_4	GRX3	chrX	178945	C	G	1	SNV	['YJL128C']	['PBS2']	No	['Yes']	['Ala']	['Pro']	['-']
HIR2_3	HIR2	chrX	178980	GAGACGTTACCATAGTTACCATGACCCAGTTCATCCAAAAATTCT	G	1	indel	['YJL128C']	['PBS2']	['FrameShift']	-	-	-	-
WT_5B	wt	chrX	179132	G	T	1	SNV	['YJL128C']	['PBS2']	No	['Yes']	['Tyr']	['Stop']	['-']
SUM1_5A	SUM1	chrX	179344	G	GT	1	indel	['YJL128C']	['PBS2']	['FrameShift']	-	-	-	-
SAP155_2	SAP155	chrX	179355	G	T	1	SNV	['YJL128C']	['PBS2']	No	['Yes']	['Ser']	['Stop']	['-']
BRO1_3	BRO1	chrX	179856	G	T	1	SNV	['YJL128C']	['PBS2']	No	['Yes']	['Ser']	['Stop']	['-']
YBP1_4	YBP1	chrX	195131	T	C	1	SNV	-	-	No	-	-	-	-
SOD1_5C	SOD1	chrX	195569	CT	C	1	indel	-	-	-	-	-	-	-
YBT1_2	YBT1	chrX	269659	G	T	1	SNV	['YJL088W']	['ARG3']	No	['Yes']	['Met']	['Ile']	['-']
SKN7_4	SKN7	chrX	306910	A	T	1	SNV	['YJL071W']	['ARG2']	No	['Yes']	['His']	['Leu']	['-']
SUM1_5A	SUM1	chrX	319036	G	GATTTACTGGCTAAGATAGA	1	indel	['YJL062W']	['LAS21']	['FrameShift']	-	-	-	-
TRR1_5B	TRR1	chrX	329358	G	A	1	SNV	['YJL057C']	['IKS1']	No	['Yes']	['Ser']	['Phe']	['-']
SOD1_5A	SOD1	chrX	329838	GC	G	1	indel	['YJL057C']	['IKS1']	['FrameShift']	-	-	-	-
DAP1_2	DAP1	chrX	332573	C	T	1	SNV	['YJL056C']	['ZAP1']	No	['Yes']	['Trp']	['Stop']	['-']
YOR_2	YOR072W	chrX	339787	A	C	1	SNV	['YJL051W']	['IRC8']	No	['Yes']	['Met']	['Leu']	['-']
DEG1_1	DEG1	chrX	339842	T	C	1	SNV	['YJL051W']	['IRC8']	No	['Yes']	['Phe']	['Ser']	['-']
HIR2_5A	HIR2	chrX	341933	A	T	1	SNV	['YJL051W']	['IRC8']	No	['Yes']	['Asp']	['Val']	['-']
YHR_1	YHR045W	chrX	398832	A	G	1	SNV	-	-	No	-	-	-	-
GYP1_2	GYP1	chrX	409178	ACTT	A	1	indel	-	-	-	-	-	-	-
GYP1_2	GYP1	chrX	409182	C	A	1	SNV	-	-	No	-	-	-	-
BRO1_1	BRO1	chrX	412739	C	A	1	SNV	['YJL012C']	['VTC4']	No	['Yes']	['Val']	['Leu']	['-']
YAP1_2	YAP1	chrX	428879	G	T	1	SNV	['YJL005W']	['CYR1']	No	['Yes']	['Leu']	['Phe']	['-']
ERG3_5A	ERG3	chrX	462279	G	GA	1	indel	['YJR014W']	['TMA22']	['FrameShift']	-	-	-	-
HIR1_5D	HIR1	chrX	478403	G	A	1	SNV	['YJRWTy1-2', 'YJR028W', 'YJR029W']	['YJRWTy1-2', 'YJR028W', 'YJR029W']	No	['-', 'No', 'No']	['-', '-', '-']	['-', '-', '-']	['-', '0.115', '0.115']
YAP1_4	YAP1	chrX	515319	T	G	1	SNV	['YJR042W']	['NUP85']	No	['Yes']	['Met']	['Arg']	['-']
OCA6_4	OCA6	chrX	520320	C	G	1	SNV	['YJR045C']	['SSC1']	No	['Yes']	['Gly']	['Ala']	['-']
ATG36_4	ATG36	chrX	535195	A	G	1	SNV	['YJR053W']	['BFA1']	No	['Yes']	['Lys']	['Arg']	['-']
TRR2_4	TRR2	chrX	546881	AT	A	1	indel	['YJR059W']	['PTK2']	['FrameShift']	-	-	-	-
GYP1_4	GYP1	chrX	547518	AG	A	1	indel	['YJR059W']	['PTK2']	['FrameShift']	-	-	-	-
DEG1_1	DEG1	chrX	591094	A	T	1	SNV	['YJR090C']	['GRR1']	No	['Yes']	['Asn']	['Lys']	['-']
DOA1_1	DOA1	chrX	591157	G	T	1	SNV	['YJR090C']	['GRR1']	No	['Yes']	['Asn']	['Lys']	['-']
RPE1_5D	RPE1	chrX	591263	A	C	1	SNV	['YJR090C']	['GRR1']	No	['Yes']	['Leu']	['Stop']	['-']
DEG1_3	DEG1	chrX	592014	A	G	1	SNV	['YJR090C']	['GRR1']	No	['Yes']	['Ser']	['Pro']	['-']
HST1_3	HST1	chrX	592403	C	T	1	SNV	['YJR090C']	['GRR1']	No	['Yes']	['Gly']	['Glu']	['-']
COG7_4	COG7	chrX	592874	C	G	1	SNV	['YJR090C']	['GRR1']	No	['Yes']	['Arg']	['Pro']	['-']
BUL1_1	BUL1	chrX	628770	G	C	1	SNV	['YJR108W']	['ABM1']	No	['Yes']	['Trp']	['Ser']	['-']
SOD1_5A	SOD1	chrX	659064	T	C	1	SNV	['YJR127C']	['RSF2']	No	['No']	['-']	['-']	['-0.024']
SOD1_5A	SOD1	chrX	659065	A	T	1	SNV	['YJR127C']	['RSF2']	No	['Yes']	['Val']	['Glu']	['-']
SKN7_2	SKN7	chrX	667064	C	T	1	SNV	['YJR130C']	['STR2']	No	['Yes']	['Trp']	['Stop']	['-']
HIR1_5A	HIR1	chrX	695048	C	A	1	SNV	['YJR140C']	['HIR3']	No	['Yes']	['Glu']	['Stop']	['-']
HTZ1_2	HTZ1	chrX	717770	A	T	0.5	SNV	-	-	No	-	-	-	-
SOD1_5C	SOD1	chrX	744837	C	A	1	SNV	['ARS1025']	['ARS1025']	No	['-']	['-']	['-']	['-']
GYP1_1	GYP1	chrXI	9312	T	G	0.5	SNV	['YKL220C']	['FRE2']	No	['Yes']	['Lys']	['Gln']	['-']
GYP1_1	GYP1	chrXI	9318	A	G	0.5	SNV	['YKL220C']	['FRE2']	No	['No']	['-']	['-']	['-0.135']
GYP1_1	GYP1	chrXI	9319	A	G	0.5	SNV	['YKL220C']	['FRE2']	No	['No']	['-']	['-']	['-0.132']
GYP1_1	GYP1	chrXI	9328	C	CATA	0.5	indel	['YKL220C']	['FRE2']	['noFrameShift']	-	-	-	-
GYP1_1	GYP1	chrXI	9334	AGTG	A	0.5	indel	['YKL220C']	['FRE2']	['noFrameShift']	-	-	-	-
GYP1_1	GYP1	chrXI	9344	T	C	0.5	SNV	['YKL220C']	['FRE2']	No	['Yes']	['Glu']	['Gly']	['-']
GYP1_1	GYP1	chrXI	9349	A	G	0.5	SNV	['YKL220C']	['FRE2']	No	['No']	['-']	['-']	['-0.149']
WT_5B	wt	chrXI	16053	T	A	1	SNV	-	-	No	-	-	-	-
SKN7_3	SKN7	chrXI	17221	CT	C	1	indel	-	-	-	-	-	-	-
DOA1_4	DOA1	chrXI	31959	A	ACATAGGCCACTAGTGGATCTGATATCACCTAATAACTTCGTATAGCATACATTATACGAAGTTATATTAAGGGTTCTCGAGAGCTCCGCAGAGCCGTGGCAGGGCTCGTAGAGGCCAAAGGCGCTC	1	indel	['YKL213C']	['DOA1']	['noFrameShift']	-	-	-	-
WT_1	wt	chrXI	36108	G	T	1	SNV	['YKL212W']	['SAC1']	No	['No']	['-']	['-']	['0.194']
OCA6_4	OCA6	chrXI	42190	A	C	1	SNV	['YKL210W']	['UBA1']	No	['Yes']	['Lys']	['Gln']	['-']
HYR1_4	HYR1	chrXI	44470	G	A	1	SNV	['YKL209C']	['STE6']	No	['Yes']	['Ser']	['Phe']	['-']
TRR2_3	TRR2	chrXI	62911	C	T	1	SNV	['YKL203C']	['TOR2']	No	['Yes']	['Gly']	['Asp']	['-']
YAP1_2	YAP1	chrXI	66249	C	G	0.5	SNV	['YKL201C']	['MNN4']	No	['Yes']	['Glu']	['Asp']	['-']
POL32_3	POL32	chrXI	98726	G	GA	0.25	indel	['YKL183W']	['LOT5']	['FrameShift']	-	-	-	-
YAF9_2	YAF9	chrXI	100232	T	G	0.5	SNV	-	-	No	-	-	-	-
SUM1_4	SUM1	chrXI	101343	A	T	1	SNV	['YKL182W']	['FAS1']	No	['Yes']	['Thr']	['Ser']	['-']
ATG36_1	ATG36	chrXI	101589	G	T	1	SNV	['YKL182W']	['FAS1']	No	['Yes']	['Gly']	['Cys']	['-']
HDA3_3	HDA3	chrXI	147261	C	T	1	SNV	-	-	No	-	-	-	-
VPS30_2	VPS30	chrXI	149709	C	T	0.5	SNV	['YKL161C']	['KDX1']	No	['Yes']	['Glu']	['Lys']	['-']
HTZ1_1	HTZ1	chrXI	214295	G	A	0.5	SNV	['YKL121W']	['DGR2']	No	['Yes']	['Asp']	['Asn']	['-']
APQ12_4	APQ12	chrXI	314899	G	GA	0.5	indel	['YKL067W']	['YNK1']	['FrameShift']	-	-	-	-
HYR1_1	HYR1	chrXI	322922	C	T	1	SNV	-	-	No	-	-	-	-
RPE1_5D	RPE1	chrXI	342437	C	T	1	SNV	-	-	No	-	-	-	-
SRN2_1	SRN2	chrXI	351730	C	T	1	SNV	['YKL046C']	['DCW1']	No	['Yes']	['Gly']	['Ser']	['-']
ERG3_5A	ERG3	chrXI	380630	A	C	1	SNV	['YKL032C']	['IXR1']	No	['Yes']	['Phe']	['Cys']	['-']
SAP155_3	SAP155	chrXI	385587	G	GT	1	indel	-	-	-	-	-	-	-
OCA6_2	OCA6	chrXI	403506	T	G	1	SNV	['YKL019W']	['RAM2']	No	['Yes']	['Asn']	['Lys']	['-']
ERG3_5C	ERG3	chrXI	440170	T	A	1	SNV	['CEN11']	['CEN11']	No	['-']	['-']	['-']	['-']
DOA4_2	DOA4	chrXI	464868	G	C	1	SNV	['YKR013W']	['PRY2']	No	['Yes']	['Gly']	['Arg']	['-']
SKN7_3	SKN7	chrXI	474562	G	A	0.5	SNV	['YKR018C']	['YKR018C']	No	['Yes']	['Gln']	['Stop']	['-']
ATG36_4	ATG36	chrXI	497782	AG	A	1	indel	['YKR029C']	['SET3']	['FrameShift']	-	-	-	-
ATG36_4	ATG36	chrXI	497786	G	A	1	SNV	['YKR029C']	['SET3']	No	['Yes']	['Pro']	['Leu']	['-']
TRR2_3	TRR2	chrXI	498067	CT	C	1	indel	['YKR029C']	['SET3']	['FrameShift']	-	-	-	-
DOA4_1	DOA4	chrXI	498072	G	GAGGAATTTTTGGACCATTATTTCGATTA	1	indel	['YKR029C']	['SET3']	['FrameShift']	-	-	-	-
TPS1_5D	TPS1	chrXI	498463	C	T	1	SNV	['YKR029C']	['SET3']	No	['Yes']	['Trp']	['Stop']	['-']
TRX2_3	TRX2	chrXI	498629	A	T	1	SNV	['YKR029C']	['SET3']	No	['Yes']	['Leu']	['Stop']	['-']
WT_4	wt	chrXI	498676	C	T	1	SNV	['YKR029C']	['SET3']	No	['Yes']	['Trp']	['Stop']	['-']
ALD5_1	ALD5	chrXI	498702	T	A	1	SNV	['YKR029C']	['SET3']	No	['Yes']	['Arg']	['Stop']	['-']
HIR2_5A	HIR2	chrXI	499677	C	CT	1	indel	['YKR029C']	['SET3']	['FrameShift']	-	-	-	-
HYR1_1	HYR1	chrXI	499686	C	A	1	SNV	['YKR029C']	['SET3']	No	['Yes']	['Glu']	['Stop']	['-']
SKN7_3	SKN7	chrXI	521187	G	T	0.5	SNV	['YKR043C']	['SHB17']	No	['Yes']	['His']	['Asn']	['-']
YAF9_2	YAF9	chrXI	548404	A	G	0.5	SNV	['YKR055W']	['RHO4']	No	['No']	['-']	['-']	['-0.168']
YAF9_2	YAF9	chrXI	577518	G	A	0.5	SNV	['YKR072C']	['SIS2']	No	['No']	['-']	['-']	['0.149']
SKN7_2	SKN7	chrXI	580377	T	G	1	SNV	['YKR075C', 'YKR075W-A']	['YKR075C', 'YKR075W-A']	No	['Yes', 'Yes']	['Asn', 'Leu']	['Thr', 'Val']	['-', '-']
SUM1_5A	SUM1	chrXI	594978	C	T	1	SNV	['YKR082W']	['NUP133']	No	['No']	['-']	['-']	['0.2']
YAP1_4	YAP1	chrXI	624319	T	TA	1	indel	['YKR095W']	['MLP1']	['FrameShift']	-	-	-	-
DIP5_2	DIP5	chrXI	629528	C	T	1	SNV	['YKR096W']	['YKR096W']	No	['No']	['-']	['-']	['0.284']
YAP1_1	YAP1	chrXI	629801	G	T	1	SNV	['YKR096W']	['YKR096W']	No	['Yes']	['Lys']	['Asn']	['-']
OCA6_2	OCA6	chrXI	642182	A	C	1	SNV	['YKR101W']	['SIR1']	No	['Yes']	['Lys']	['Thr']	['-']
GYP1_2	GYP1	chrXI	653836	AC	A	0.5	indel	['YKR103W']	['NFT1']	['FrameShift']	-	-	-	-
HYR1_3	HYR1	chrXII	16811	T	A	1	SNV	['YLL062C']	['MHT1']	No	['Yes']	['Glu']	['Val']	['-']
NPT1_5A	NPT1	chrXII	35378	CA	C	0.5	indel	-	-	-	-	-	-	-
SOD1_5A	SOD1	chrXII	37902	G	A	1	SNV	['YLL051C']	['FRE6']	No	['Yes']	['Gln']	['Stop']	['-']
ALD5_2	ALD5	chrXII	42725	G	C	1	SNV	['YLL048C']	['YBT1']	No	['Yes']	['Gln']	['Glu']	['-']
APM3_1	APM3	chrXII	62380	C	G	1	SNV	['YLL040C']	['VPS13']	No	['Yes']	['Lys']	['Asn']	['-']
GRX3_1	GRX3	chrXII	70565	A	G	1	SNV	-	-	No	-	-	-	-
GRX3_1	GRX3	chrXII	70566	C	A	1	SNV	-	-	No	-	-	-	-
YOR_3	YOR072W	chrXII	91474	A	G	1	SNV	['ARS1206']	['ARS1206']	No	['-']	['-']	['-']	['-']
YOR_5D	YOR072W	chrXII	91474	A	G	1	SNV	['ARS1206']	['ARS1206']	No	['-']	['-']	['-']	['-']
YOR_3	YOR072W	chrXII	91475	C	A	1	SNV	['ARS1206']	['ARS1206']	No	['-']	['-']	['-']	['-']
YOR_5D	YOR072W	chrXII	91475	C	A	1	SNV	['ARS1206']	['ARS1206']	No	['-']	['-']	['-']	['-']
CHS5_4	CHS5	chrXII	92563	T	C	0.5	SNV	['tP(UGG)L']	['tP(UGG)L']	No	['-']	['-']	['-']	['-']
HYR1_1	HYR1	chrXII	94980	T	C	0.5	SNV	['YLL025W']	['PAU17']	No	['No']	['-']	['-']	['-0.302']
HYR1_1	HYR1	chrXII	94989	T	C	0.5	SNV	['YLL025W']	['PAU17']	No	['No']	['-']	['-']	['-0.132']
TRR2_4	TRR2	chrXII	110167	T	C	1	SNV	['YLL018C']	['DPS1']	No	['Yes']	['Tyr']	['Cys']	['-']
SAP155_4	SAP155	chrXII	122264	C	T	1	SNV	['YLL013C']	['PUF3']	No	['Yes']	['Met']	['Ile']	['-']
APL6_3	APL6	chrXII	122470	C	A	1	SNV	['YLL013C']	['PUF3']	No	['Yes']	['Glu']	['Stop']	['-']
APM3_1	APM3	chrXII	122908	G	A	1	SNV	['YLL013C']	['PUF3']	No	['Yes']	['Gln']	['Stop']	['-']
RPE1_5B	RPE1	chrXII	122910	AT	A	1	indel	['YLL013C']	['PUF3']	['FrameShift']	-	-	-	-
RPE1_5B	RPE1	chrXII	122916	C	G	1	SNV	['YLL013C']	['PUF3']	No	['Yes']	['Ser']	['Thr']	['-']
RPE1_5B	RPE1	chrXII	122918	A	AG	1	indel	['YLL013C']	['PUF3']	['FrameShift']	-	-	-	-
RPE1_5B	RPE1	chrXII	122920	C	A	1	SNV	['YLL013C']	['PUF3']	No	['Yes']	['Gly']	['Cys']	['-']
APQ12_3	APQ12	chrXII	123154	G	A	0.5	SNV	['YLL013C']	['PUF3']	No	['No']	['-']	['-']	['0.135']
POL32_3	POL32	chrXII	123644	C	CT	1	indel	['YLL013C']	['PUF3']	['FrameShift']	-	-	-	-
COG7_1	COG7	chrXII	123802	A	AG	1	indel	['YLL013C']	['PUF3']	['FrameShift']	-	-	-	-
SOD1_5D	SOD1	chrXII	131933	G	A	1	SNV	['YLL008W']	['DRS1']	No	['Yes']	['Ala']	['Thr']	['-']
YBP1_2	YBP1	chrXII	160703	G	A	1	SNV	['YLR005W']	['SSL1']	No	['Yes']	['Gly']	['Ser']	['-']
EMC5_2	EMC5	chrXII	162837	G	A	1	SNV	['YLR006C']	['SSK1']	No	['Yes']	['Gln']	['Stop']	['-']
ALD5_3	ALD5	chrXII	163149	C	A	1	SNV	['YLR006C']	['SSK1']	No	['Yes']	['Glu']	['Stop']	['-']
YOR_3	YOR072W	chrXII	163680	GATTGTCAAATTTAGGTGCGTAGAGGCCTATTGCAATGGAAGCATTATCGTTA	G	1	indel	['YLR006C']	['SSK1']	['FrameShift']	-	-	-	-
SUM1_5C	SUM1	chrXII	169798	C	T	1	SNV	-	-	No	-	-	-	-
DOA1_3	DOA1	chrXII	183960	G	T	1	SNV	['YLR021W']	['IRC25']	No	['Yes']	['Cys']	['Phe']	['-']
SOD1_5A	SOD1	chrXII	184969	A	AT	1	indel	-	-	-	-	-	-	-
SOD1_5A	SOD1	chrXII	184974	A	G	1	SNV	-	-	No	-	-	-	-
NPT1_5A	NPT1	chrXII	195306	CT	C	1	indel	-	-	-	-	-	-	-
YHR_3	YHR045W	chrXII	236730	A	G	1	SNV	['YLR045C']	['STU2']	No	['Yes']	['Leu']	['Pro']	['-']
WT_2	wt	chrXII	242072	GT	G	1	indel	-	-	-	-	-	-	-
GLR1_2	GLR1	chrXII	242733	T	G	1	SNV	['YLR048W']	['RPS0B']	No	['Yes']	['Ser']	['Ala']	['-']
BRO1_2	BRO1	chrXII	254108	T	C	0.5	SNV	['YLR056W']	['ERG3']	No	['Yes']	['Leu']	['Pro']	['-']
HIR2_5B	HIR2	chrXII	269294	C	T	0.5	SNV	['YLR067C']	['PET309']	No	['Yes']	['Glu']	['Lys']	['-']
GYP1_4	GYP1	chrXII	357240	G	T	0.5	SNV	['YLR106C']	['MDN1']	No	['Yes']	['His']	['Asn']	['-']
HST1_5D	HST1	chrXII	371735	C	G	1	SNV	['YLR113W']	['HOG1']	No	['Yes']	['Ser']	['Stop']	['-']
MON1_4	MON1	chrXII	391836	GA	G	1	indel	['YLR124W']	['YLR124W']	['FrameShift']	-	-	-	-
ALD5_4	ALD5	chrXII	406243	G	A	1	SNV	['YLR131C']	['ACE2']	No	['Yes']	['Gln']	['Stop']	['-']
OCA6_2	OCA6	chrXII	406687	C	A	1	SNV	['YLR131C']	['ACE2']	No	['Yes']	['Glu']	['Stop']	['-']
NPT1_5A	NPT1	chrXII	415714	GA	G	1	indel	-	-	-	-	-	-	-
ERG3_3	ERG3	chrXII	442825	C	G	1	SNV	-	-	No	-	-	-	-
NPT1_5A	NPT1	chrXII	510241	AT	A	0.5	indel	-	-	-	-	-	-	-
APL6_1	APL6	chrXII	511023	G	C	1	SNV	-	-	No	-	-	-	-
HIR1_5D	HIR1	chrXII	540061	C	T	1	SNV	['YLR193C']	['UPS1']	No	['Yes']	['Gly']	['Asp']	['-']
VPS30_3	VPS30	chrXII	540095	T	A	1	SNV	['YLR193C']	['UPS1']	No	['Yes']	['Lys']	['Stop']	['-']
RPE1_5B	RPE1	chrXII	540534	C	A	1	SNV	['YLR193C']	['UPS1']	No	['Yes']	['Met']	['Ile']	['-']
YHR_3	YHR045W	chrXII	556427	CTATATATACTTTTTTGTCATGGGTACACATACATGTACGACATATATATATATATA	C	1	indel	-	-	-	-	-	-	-
YAP1_4	YAP1	chrXII	556860	G	T	1	SNV	['YLR207W']	['HRD3']	No	['Yes']	['Asp']	['Tyr']	['-']
GRX3_1	GRX3	chrXII	556997	G	GC	1	indel	['YLR207W']	['HRD3']	['FrameShift']	-	-	-	-
GRX3_1	GRX3	chrXII	556998	G	A	1	SNV	['YLR207W']	['HRD3']	No	['Yes']	['Glu']	['Lys']	['-']
WT_5D	wt	chrXII	557010	C	T	1	SNV	['YLR207W']	['HRD3']	No	['Yes']	['Gln']	['Stop']	['-']
ATG36_4	ATG36	chrXII	557172	AAATACTTAG	A	1	indel	['YLR207W']	['HRD3']	['noFrameShift']	-	-	-	-
HYR1_4	HYR1	chrXII	557177	C	A	1	SNV	['YLR207W']	['HRD3']	No	['Yes']	['Tyr']	['Stop']	['-']
OCA6_2	OCA6	chrXII	557233	T	G	1	SNV	['YLR207W']	['HRD3']	No	['Yes']	['Leu']	['Stop']	['-']
HST1_2	HST1	chrXII	557235	G	C	1	SNV	['YLR207W']	['HRD3']	No	['Yes']	['Ala']	['Pro']	['-']
SKN7_3	SKN7	chrXII	557256	G	T	1	SNV	['YLR207W']	['HRD3']	No	['Yes']	['Gly']	['Stop']	['-']
ATG36_3	ATG36	chrXII	557279	A	C	1	SNV	['YLR207W']	['HRD3']	No	['Yes']	['Gln']	['His']	['-']
ATG36_3	ATG36	chrXII	557283	G	C	1	SNV	['YLR207W']	['HRD3']	No	['Yes']	['Val']	['Leu']	['-']
ATG36_3	ATG36	chrXII	557284	T	A	1	SNV	['YLR207W']	['HRD3']	No	['Yes']	['Val']	['Glu']	['-']
ATG36_3	ATG36	chrXII	557285	G	C	1	SNV	['YLR207W']	['HRD3']	No	['No']	['-']	['-']	['0.009']
ATG36_3	ATG36	chrXII	557286	AT	A	1	indel	['YLR207W']	['HRD3']	['FrameShift']	-	-	-	-
YBT1_1	YBT1	chrXII	557347	T	G	1	SNV	['YLR207W']	['HRD3']	No	['Yes']	['Leu']	['Stop']	['-']
HST1_3	HST1	chrXII	557381	T	A	1	SNV	['YLR207W']	['HRD3']	No	['Yes']	['Tyr']	['Stop']	['-']
DIP5_3	DIP5	chrXII	557507	C	G	1	SNV	['YLR207W']	['HRD3']	No	['Yes']	['Tyr']	['Stop']	['-']
BUL1_1	BUL1	chrXII	557712	G	T	1	SNV	['YLR207W']	['HRD3']	No	['Yes']	['Glu']	['Stop']	['-']
APQ12_1	APQ12	chrXII	558015	G	T	1	SNV	['YLR207W']	['HRD3']	No	['Yes']	['Gly']	['Stop']	['-']
YAF9_1	YAF9	chrXII	558039	G	T	1	SNV	['YLR207W']	['HRD3']	No	['Yes']	['Asp']	['Tyr']	['-']
YOR_3	YOR072W	chrXII	558079	C	G	1	SNV	['YLR207W']	['HRD3']	No	['Yes']	['Ser']	['Cys']	['-']
COG7_4	COG7	chrXII	558145	A	C	1	SNV	['YLR207W']	['HRD3']	No	['Yes']	['Gln']	['Pro']	['-']
SAP155_1	SAP155	chrXII	558177	G	GA	1	indel	['YLR207W']	['HRD3']	['FrameShift']	-	-	-	-
HIR2_3	HIR2	chrXII	558220	T	A	1	SNV	['YLR207W']	['HRD3']	No	['Yes']	['Leu']	['Stop']	['-']
YBT1_1	YBT1	chrXII	558366	G	C	1	SNV	['YLR207W']	['HRD3']	No	['Yes']	['Ala']	['Pro']	['-']
NPT1_4	NPT1	chrXII	558432	C	T	1	SNV	['YLR207W']	['HRD3']	No	['Yes']	['Gln']	['Stop']	['-']
TRR2_2	TRR2	chrXII	558435	G	C	1	SNV	['YLR207W']	['HRD3']	No	['Yes']	['Gly']	['Arg']	['-']
YBP1_4	YBP1	chrXII	558467	C	G	1	SNV	['YLR207W']	['HRD3']	No	['Yes']	['Tyr']	['Stop']	['-']
SAP155_4	SAP155	chrXII	558555	G	C	1	SNV	['YLR207W']	['HRD3']	No	['Yes']	['Ala']	['Pro']	['-']
WT_1	wt	chrXII	558594	G	A	1	SNV	['YLR207W']	['HRD3']	No	['Yes']	['Gly']	['Arg']	['-']
TRX2_3	TRX2	chrXII	558644	T	A	1	SNV	['YLR207W']	['HRD3']	No	['Yes']	['Tyr']	['Stop']	['-']
GRX3_4	GRX3	chrXII	558752	C	A	1	SNV	['YLR207W']	['HRD3']	No	['Yes']	['Tyr']	['Stop']	['-']
VPS30_2	VPS30	chrXII	558787	TG	T	1	indel	['YLR207W']	['HRD3']	['FrameShift']	-	-	-	-
YHR_4	YHR045W	chrXII	559054	A	AGGCTTCCGAGATTTTG	1	indel	['YLR207W']	['HRD3']	['FrameShift']	-	-	-	-
SRN2_2	SRN2	chrXII	559101	GGATGTATCTTGGGGATATTCCTATTAAGTATATTAAT	G	1	indel	['YLR207W']	['HRD3']	['FrameShift']	-	-	-	-
APQ12_2	APQ12	chrXII	559220	G	A	1	SNV	['YLR207W']	['HRD3']	No	['No']	['-']	['-']	['0.402']
APQ12_2	APQ12	chrXII	559221	C	A	1	SNV	['YLR207W']	['HRD3']	No	['Yes']	['Gln']	['Lys']	['-']
TPS1_5D	TPS1	chrXII	559221	C	A	1	SNV	['YLR207W']	['HRD3']	No	['Yes']	['Gln']	['Lys']	['-']
GLR1_3	GLR1	chrXII	559227	C	A	1	SNV	['YLR207W']	['HRD3']	No	['Yes']	['Gln']	['Lys']	['-']
APM3_1	APM3	chrXII	559239	G	T	1	SNV	['YLR207W']	['HRD3']	No	['Yes']	['Ala']	['Ser']	['-']
APM3_1	APM3	chrXII	559436	A	G	1	SNV	-	-	No	-	-	-	-
SRN2_2	SRN2	chrXII	571141	C	T	1	SNV	['YLR215C']	['CDC123']	No	['Yes']	['Val']	['Ile']	['-']
SOD1_5C	SOD1	chrXII	587201	G	A	1	SNV	['YLR224W']	['YLR224W']	No	['No']	['-']	['-']	['0.031']
SKN7_1	SKN7	chrXII	600898	T	A	0.5	SNV	['YLR228C']	['ECM22']	No	['Yes']	['Glu']	['Asp']	['-']
NPT1_5A	NPT1	chrXII	608313	TA	T	1	indel	['YLR233C']	['EST1']	['FrameShift']	-	-	-	-
OCA6_4	OCA6	chrXII	613691	G	T	1	SNV	['YLR237W']	['THI7']	No	['Yes']	['Gly']	['Val']	['-']
SRN2_1	SRN2	chrXII	613739	G	A	1	SNV	['YLR237W']	['THI7']	No	['Yes']	['Gly']	['Asp']	['-']
SRN2_4	SRN2	chrXII	613893	ACATGATGACAAAGATTAT	A	1	indel	['YLR237W']	['THI7']	['noFrameShift']	-	-	-	-
ALD5_4	ALD5	chrXII	687955	T	A	1	SNV	-	-	No	-	-	-	-
ERG3_3	ERG3	chrXII	701474	C	A	1	SNV	['YLR278C']	['YLR278C']	No	['Yes']	['Ala']	['Ser']	['-']
DOA4_2	DOA4	chrXII	726239	C	T	1	SNV	['YLR299W']	['ECM38']	No	['No']	['-']	['-']	['0.149']
VPS30_3	VPS30	chrXII	744743	A	G	1	SNV	['YLR306W']	['UBC12']	No	['Yes']	['Gln']	['Arg']	['-']
OCA6_4	OCA6	chrXII	785473	G	A	1	SNV	['YLR328W']	['NMA1']	No	['Yes']	['Met']	['Ile']	['-']
SOD1_5A	SOD1	chrXII	789185	G	A	1	SNV	['YLR330W']	['CHS5']	No	['Yes']	['Asp']	['Asn']	['-']
YAP1_3	YAP1	chrXII	795833	A	T	1	SNV	['YLR333C']	['RPS25B']	No	['Yes']	['Ser']	['Thr']	['-']
YOR_5D	YOR072W	chrXII	818609	G	T	1	SNV	-	-	No	-	-	-	-
DEG1_2	DEG1	chrXII	864997	G	C	1	SNV	['YLR371W']	['ROM2']	No	['Yes']	['Ala']	['Pro']	['-']
WT_5B	wt	chrXII	865851	T	C	1	SNV	['YLR371W']	['ROM2']	No	['No']	['-']	['-']	['-0.258']
DAP1_3	DAP1	chrXII	893541	A	G	1	SNV	-	-	No	-	-	-	-
SOD1_5C	SOD1	chrXII	916380	C	A	1	SNV	['YLR398C']	['SKI2']	No	['Yes']	['Glu']	['Asp']	['-']
CHS5_2	CHS5	chrXII	925284	C	G	0.5	SNV	-	-	No	-	-	-	-
TRR2_1	TRR2	chrXII	950726	C	T	1	SNV	-	-	No	-	-	-	-
NPT1_5A	NPT1	chrXII	954521	A	AG	0.5	indel	['YLR415C', 'YLR416C']	['YLR415C', 'YLR416C']	['FrameShift', 'FrameShift']	['FrameShift', 'FrameShift']	-	-	-
DEG1_3	DEG1	chrXII	959847	G	A	1	SNV	['YLR419W']	['YLR419W']	No	['Yes']	['Ala']	['Thr']	['-']
YBP1_1	YBP1	chrXII	961637	G	T	1	SNV	['YLR419W']	['YLR419W']	No	['Yes']	['Met']	['Ile']	['-']
COG7_3	COG7	chrXII	971447	T	G	1	SNV	['YLR422W']	['YLR422W']	No	['Yes']	['Ser']	['Ala']	['-']
HTZ1_3	HTZ1	chrXII	972415	G	C	0.5	SNV	['YLR423C']	['ATG17']	No	['Yes']	['Tyr']	['Stop']	['-']
YBP1_3	YBP1	chrXII	1012467	C	A	1	SNV	['YLR437C-A']	['YLR437C-A']	No	['Yes']	['Val']	['Leu']	['-']
WT_5A	wt	chrXII	1034013	T	A	1	SNV	['YLR450W']	['HMG2']	No	['Yes']	['Ser']	['Thr']	['-']
GYP1_3	GYP1	chrXII	1040853	T	C	1	SNV	['YLR452C']	['SST2']	No	['Yes']	['Ser']	['Gly']	['-']
DEG1_3	DEG1	chrXII	1051893	A	C	1	SNV	-	-	No	-	-	-	-
SOD1_5A	SOD1	chrXII	1062665	A	C	1	SNV	-	-	No	-	-	-	-
ATG36_3	ATG36	chrXIII	15024	A	C	1	SNV	-	-	No	-	-	-	-
MON1_4	MON1	chrXIII	23803	G	A	1	SNV	-	-	No	-	-	-	-
RPE1_5B	RPE1	chrXIII	27653	C	T	1	SNV	['YML121W']	['GTR1']	No	['Yes']	['Arg']	['Stop']	['-']
SOD1_5C	SOD1	chrXIII	31214	C	G	1	SNV	['YML119W']	['YML119W']	No	['Yes']	['Pro']	['Ala']	['-']
ERG3_5A	ERG3	chrXIII	42887	G	C	1	SNV	['YML114C']	['TAF8']	No	['Yes']	['Ser']	['Stop']	['-']
SAP155_2	SAP155	chrXIII	68013	G	C	1	SNV	-	-	No	-	-	-	-
DIP5_1	DIP5	chrXIII	100210	T	C	1	SNV	['YML083C']	['YML083C']	No	['Yes']	['Ile']	['Val']	['-']
DIP5_3	DIP5	chrXIII	123145	C	A	1	SNV	-	-	No	-	-	-	-
NPT1_5C	NPT1	chrXIII	150848	C	T	1	SNV	['YML061C']	['PIF1']	No	['Yes']	['Val']	['Met']	['-']
YOR_3	YOR072W	chrXIII	171649	G	T	1	SNV	['YML051W']	['GAL80']	No	['Yes']	['Arg']	['Ile']	['-']
YOR_3	YOR072W	chrXIII	171650	A	C	1	SNV	['YML051W']	['GAL80']	No	['Yes']	['Arg']	['Ser']	['-']
YBP1_1	YBP1	chrXIII	171735	C	T	1	SNV	['YML051W']	['GAL80']	No	['Yes']	['Gln']	['Stop']	['-']
DAP1_1	DAP1	chrXIII	171786	C	T	1	SNV	['YML051W']	['GAL80']	No	['Yes']	['Gln']	['Stop']	['-']
DIP5_2	DIP5	chrXIII	171961	G	A	1	SNV	['YML051W']	['GAL80']	No	['Yes']	['Trp']	['Stop']	['-']
TPS1_5C	TPS1	chrXIII	172448	CA	C	1	indel	['YML051W']	['GAL80']	['FrameShift']	-	-	-	-
ATG36_2	ATG36	chrXIII	172512	G	C	1	SNV	['YML051W']	['GAL80']	No	['Yes']	['Gly']	['Arg']	['-']
YAF9_2	YAF9	chrXIII	207464	G	A	0.5	SNV	['YML035C']	['AMD1']	No	['Yes']	['Thr']	['Ile']	['-']
WT_5D	wt	chrXIII	213073	G	A	1	SNV	['YML032C']	['RAD52']	No	['No']	['-']	['-']	['0.192']
HDA3_2	HDA3	chrXIII	218015	C	G	1	SNV	['YML029W']	['USA1']	No	['Yes']	['Tyr']	['Stop']	['-']
ERG3_5A	ERG3	chrXIII	222208	C	T	1	SNV	['YML027W']	['YOX1']	No	['Yes']	['Ala']	['Val']	['-']
YAF9_2	YAF9	chrXIII	260615	C	A	0.5	SNV	['YML005W']	['TRM12']	No	['Yes']	['Ser']	['Tyr']	['-']
SOD1_5A	SOD1	chrXIII	262402	C	T	1	SNV	['YML004C']	['GLO1']	No	['Yes']	['Gly']	['Asp']	['-']
YAF9_3	YAF9	chrXIII	293057	G	C	0.5	SNV	['YMR012W']	['CLU1']	No	['Yes']	['Glu']	['Gln']	['-']
SRN2_4	SRN2	chrXIII	306930	G	T	1	SNV	-	-	No	-	-	-	-
HIR1_5B	HIR1	chrXIII	309431	C	A	1	SNV	-	-	No	-	-	-	-
TRX2_4	TRX2	chrXIII	318959	C	T	1	SNV	['YMR022W']	['UBC7']	No	['Yes']	['His']	['Tyr']	['-']
HIR2_5B	HIR2	chrXIII	339689	G	C	1	SNV	['YMR034C']	['YMR034C']	No	['Yes']	['Ser']	['Stop']	['-']
SKN7_2	SKN7	chrXIII	358490	T	G	1	SNV	['YMRCTy1-3', 'YMR045C']	['YMRCTy1-3', 'YMR045C']	No	['-', 'Yes']	['-', 'Ile']	['-', 'Leu']	['-', '-']
YAF9_2	YAF9	chrXIII	358549	A	G	0.5	SNV	['YMRCTy1-3', 'YMR045C']	['YMRCTy1-3', 'YMR045C']	No	['-', 'Yes']	['-', 'Ile']	['-', 'Thr']	['-', '-']
YAF9_2	YAF9	chrXIII	359186	G	A	0.5	SNV	['YMRCTy1-3', 'YMR045C']	['YMRCTy1-3', 'YMR045C']	No	['-', 'Yes']	['-', 'Leu']	['-', 'Phe']	['-', '-']
YAF9_2	YAF9	chrXIII	359228	A	G	0.5	SNV	['YMRCTy1-3', 'YMR045C']	['YMRCTy1-3', 'YMR045C']	No	['-', 'Yes']	['-', 'Ser']	['-', 'Pro']	['-', '-']
BUL1_2	BUL1	chrXIII	364887	C	CA	1	indel	['YMR047C']	['NUP116']	['FrameShift']	-	-	-	-
RPE1_5B	RPE1	chrXIII	372935	A	T	1	SNV	['YMRCdelta9', 'YMRCTy1-4']	['YMRCdelta9', 'YMRCTy1-4']	No	['-', '-']	['-', '-']	['-', '-']	['-', '-']
RPE1_5B	RPE1	chrXIII	372936	G	A	1	SNV	['YMRCdelta9', 'YMRCTy1-4']	['YMRCdelta9', 'YMRCTy1-4']	No	['-', '-']	['-', '-']	['-', '-']	['-', '-']
RPE1_5B	RPE1	chrXIII	372937	C	T	1	SNV	['YMRCdelta9', 'YMRCTy1-4']	['YMRCdelta9', 'YMRCTy1-4']	No	['-', '-']	['-', '-']	['-', '-']	['-', '-']
RPE1_5B	RPE1	chrXIII	372945	A	C	1	SNV	['YMRCdelta9', 'YMRCTy1-4']	['YMRCdelta9', 'YMRCTy1-4']	No	['-', '-']	['-', '-']	['-', '-']	['-', '-']
RPE1_5B	RPE1	chrXIII	372947	C	T	1	SNV	['YMRCdelta9', 'YMRCTy1-4']	['YMRCdelta9', 'YMRCTy1-4']	No	['-', '-']	['-', '-']	['-', '-']	['-', '-']
RPE1_5B	RPE1	chrXIII	372950	A	G	1	SNV	['YMRCdelta9', 'YMRCTy1-4']	['YMRCdelta9', 'YMRCTy1-4']	No	['-', '-']	['-', '-']	['-', '-']	['-', '-']
RPE1_5B	RPE1	chrXIII	372951	T	C	1	SNV	['YMRCdelta9', 'YMRCTy1-4']	['YMRCdelta9', 'YMRCTy1-4']	No	['-', '-']	['-', '-']	['-', '-']	['-', '-']
RPE1_5B	RPE1	chrXIII	372958	A	T	1	SNV	['YMRCdelta9', 'YMRCTy1-4']	['YMRCdelta9', 'YMRCTy1-4']	No	['-', '-']	['-', '-']	['-', '-']	['-', '-']
RPE1_5B	RPE1	chrXIII	372960	CT	C	1	indel	['YMRCdelta9', 'YMRCTy1-4']	['YMRCdelta9', 'YMRCTy1-4']	-	-	-	-	-
HDA3_1	HDA3	chrXIII	380052	C	CA	1	indel	['YMR052W']	['FAR3']	['FrameShift']	-	-	-	-
TPS1_5A	TPS1	chrXIII	410783	G	C	1	SNV	['YMR071C']	['TVP18']	No	['No']	['-']	['-']	['-0.109']
TPS1_5C	TPS1	chrXIII	456412	C	G	1	SNV	['YMR094W']	['CTF13']	No	['Yes']	['Ile']	['Met']	['-']
APL6_1	APL6	chrXIII	473939	A	G	1	SNV	['YMR104C']	['YPK2']	No	['No']	['-']	['-']	['-0.132']
CHS5_2	CHS5	chrXIII	486191	C	T	0.5	SNV	-	-	No	-	-	-	-
SKN7_2	SKN7	chrXIII	518324	C	G	1	SNV	['YMR125W']	['STO1']	No	['Yes']	['Ile']	['Met']	['-']
NPT1_5A	NPT1	chrXIII	532922	A	G	1	SNV	['YMR130W']	['YMR130W']	No	['No']	['-']	['-']	['-0.115']
HIR1_3	HIR1	chrXIII	539498	ACTGCTGCTG	A	1	indel	['YMR135C']	['GID8']	['noFrameShift']	-	-	-	-
POL32_3	POL32	chrXIII	558162	G	T	1	SNV	['YMR146C']	['TIF34']	No	['No']	['-']	['-']	['0.055']
YBT1_1	YBT1	chrXIII	564034	T	TC	1	indel	['YMR152W']	['YIM1']	['FrameShift']	-	-	-	-
DIP5_1	DIP5	chrXIII	571807	GTACTGTCTTGACAAATAT	G	1	indel	['YMR157C']	['AIM36']	['noFrameShift']	-	-	-	-
SRN2_2	SRN2	chrXIII	574249	C	A	1	SNV	-	-	No	-	-	-	-
YOR_5D	YOR072W	chrXIII	579082	G	A	0.333	SNV	['YMR162C']	['DNF3']	No	['Yes']	['Gln']	['Stop']	['-']
RPE1_2	RPE1	chrXIII	579131	G	T	1	SNV	['YMR162C']	['DNF3']	No	['Yes']	['Tyr']	['Stop']	['-']
HIR1_5D	HIR1	chrXIII	673597	C	G	1	SNV	['YMR205C']	['PFK2']	No	['Yes']	['Met']	['Ile']	['-']
CHS5_4	CHS5	chrXIII	699310	A	G	1	SNV	['YMR216C']	['SKY1']	No	['Yes']	['Leu']	['Pro']	['-']
SOD1_5C	SOD1	chrXIII	739661	C	A	1	SNV	['YMR233W']	['TRI1']	No	['Yes']	['Asn']	['Lys']	['-']
HYR1_4	HYR1	chrXIII	745741	C	T	1	SNV	['YMR237W']	['BCH1']	No	['Yes']	['Arg']	['Cys']	['-']
SUM1_1	SUM1	chrXIII	746007	C	T	1	SNV	-	-	No	-	-	-	-
RPE1_5A	RPE1	chrXIII	748313	T	TTG	1	indel	['YMR239C']	['RNT1']	['FrameShift']	-	-	-	-
RPE1_5A	RPE1	chrXIII	748314	A	AGATATATGTGGGTAATTAGATAATTGTTGGGATTCCATTGTTGATAAAGGCTATAATATTAGATAT	1	indel	['YMR239C']	['RNT1']	['noFrameShift']	-	-	-	-
APQ12_1	APQ12	chrXIII	754601	AAAAGTCTCAAAAAAAAGATGAGGAAGGATTGTGGCAC	A	1	indel	-	-	-	-	-	-	-
COG7_1	COG7	chrXIII	767974	A	G	1	SNV	['YMR247C']	['RKR1']	No	['No']	['-']	['-']	['-0.258']
SUM1_5C	SUM1	chrXIII	795147	C	T	1	SNV	['YMR263W']	['SAP30']	No	['Yes']	['Gln']	['Stop']	['-']
VPS27_4	VPS27	chrXIII	795169	TAG	T	1	indel	['YMR263W']	['SAP30']	['FrameShift']	-	-	-	-
DOA1_2	DOA1	chrXIII	796024	C	T	1	SNV	['YMR264W']	['CUE1']	No	['Yes']	['Gln']	['Stop']	['-']
HIR1_1	HIR1	chrXIII	827746	T	G	1	SNV	['YMR280C']	['CAT8']	No	['Yes']	['Gln']	['Pro']	['-']
NPT1_5B	NPT1	chrXIII	849976	G	C	1	SNV	-	-	No	-	-	-	-
DEG1_1	DEG1	chrXIII	858993	A	T	1	SNV	-	-	No	-	-	-	-
DEG1_2	DEG1	chrXIII	858993	A	T	1	SNV	-	-	No	-	-	-	-
DEG1_3	DEG1	chrXIII	858993	A	T	1	SNV	-	-	No	-	-	-	-
YBP1_3	YBP1	chrXIII	867631	A	T	1	SNV	['YMR301C']	['ATM1']	No	['Yes']	['Leu']	['Stop']	['-']
HYR1_4	HYR1	chrXIII	867737	G	A	1	SNV	['YMR301C']	['ATM1']	No	['Yes']	['His']	['Tyr']	['-']
COG7_1	COG7	chrXIII	867776	T	C	1	SNV	['YMR301C']	['ATM1']	No	['Yes']	['Asn']	['Asp']	['-']
WT_4	wt	chrXIII	867884	C	T	1	SNV	['YMR301C']	['ATM1']	No	['Yes']	['Ala']	['Thr']	['-']
YOR_3	YOR072W	chrXIII	868091	C	G	1	SNV	['YMR301C']	['ATM1']	No	['Yes']	['Gly']	['Arg']	['-']
NPT1_5D	NPT1	chrXIII	868414	T	G	1	SNV	['YMR301C']	['ATM1']	No	['Yes']	['Asp']	['Ala']	['-']
HYR1_3	HYR1	chrXIII	868438	C	G	1	SNV	['YMR301C']	['ATM1']	No	['Yes']	['Arg']	['Thr']	['-']
WT_2	wt	chrXIII	868444	A	G	1	SNV	['YMR301C']	['ATM1']	No	['Yes']	['Val']	['Ala']	['-']
EMC5_1	EMC5	chrXIII	868602	C	A	1	SNV	['YMR301C']	['ATM1']	No	['Yes']	['Leu']	['Phe']	['-']
ALD5_1	ALD5	chrXIII	868615	G	T	1	SNV	['YMR301C']	['ATM1']	No	['Yes']	['Ser']	['Tyr']	['-']
YHR_3	YHR045W	chrXIII	868695	G	C	1	SNV	['YMR301C']	['ATM1']	No	['Yes']	['Phe']	['Leu']	['-']
APL6_3	APL6	chrXIII	868711	T	A	1	SNV	['YMR301C']	['ATM1']	No	['Yes']	['Glu']	['Val']	['-']
YAP1_3	YAP1	chrXIII	868752	G	C	1	SNV	['YMR301C']	['ATM1']	No	['Yes']	['Asn']	['Lys']	['-']
SAP155_4	SAP155	chrXIII	868792	C	G	1	SNV	['YMR301C']	['ATM1']	No	['Yes']	['Trp']	['Ser']	['-']
EMC5_2	EMC5	chrXIII	868843	G	T	1	SNV	['YMR301C']	['ATM1']	No	['Yes']	['Thr']	['Lys']	['-']
TRX2_2	TRX2	chrXIII	868886	C	T	1	SNV	['YMR301C']	['ATM1']	No	['Yes']	['Gly']	['Arg']	['-']
WT_1	wt	chrXIII	868945	A	G	1	SNV	['YMR301C']	['ATM1']	No	['Yes']	['Val']	['Ala']	['-']
HDA3_4	HDA3	chrXIII	869048	T	G	1	SNV	['YMR301C']	['ATM1']	No	['Yes']	['Thr']	['Pro']	['-']
MON1_1	MON1	chrXIII	869059	A	C	1	SNV	['YMR301C']	['ATM1']	No	['Yes']	['Val']	['Gly']	['-']
HYR1_1	HYR1	chrXIII	869078	G	C	1	SNV	['YMR301C']	['ATM1']	No	['Yes']	['Gln']	['Glu']	['-']
HST1_5B	HST1	chrXIII	869107	A	C	1	SNV	['YMR301C']	['ATM1']	No	['Yes']	['Leu']	['Arg']	['-']
CHS5_3	CHS5	chrXIII	869134	C	A	1	SNV	['YMR301C']	['ATM1']	No	['Yes']	['Arg']	['Met']	['-']
OCA6_3	OCA6	chrXIII	869147	A	C	1	SNV	['YMR301C']	['ATM1']	No	['Yes']	['Tyr']	['Asp']	['-']
VPS30_3	VPS30	chrXIII	869260	A	T	1	SNV	['YMR301C']	['ATM1']	No	['Yes']	['Ile']	['Asn']	['-']
WT_5C	wt	chrXIII	869353	A	C	1	SNV	['YMR301C']	['ATM1']	No	['Yes']	['Leu']	['Trp']	['-']
HST1_2	HST1	chrXIII	870516	T	C	1	SNV	['YMR302C']	['YME2']	No	['Yes']	['Lys']	['Glu']	['-']
DOA1_3	DOA1	chrXIII	871507	C	T	1	SNV	['YMR302C']	['YME2']	No	['Yes']	['Met']	['Ile']	['-']
GYP1_1	GYP1	chrXIII	871854	T	C	1	SNV	['YMR302C']	['YME2']	No	['Yes']	['Ile']	['Val']	['-']
NPT1_5A	NPT1	chrXIII	872132	C	A	1	SNV	['YMR302C']	['YME2']	No	['Yes']	['Arg']	['Ile']	['-']
YOR_5D	YOR072W	chrXIII	872421	G	C	0.333	SNV	['YMR302C']	['YME2']	No	['Yes']	['His']	['Asp']	['-']
NPT1_5A	NPT1	chrXIII	874380	C	T	1	SNV	-	-	No	-	-	-	-
BRO1_1	BRO1	chrXIII	877162	C	T	1	SNV	['YMR304W']	['UBP15']	No	['Yes']	['Gln']	['Stop']	['-']
TPS1_5B	TPS1	chrXIII	877604	C	A	1	SNV	['YMR304W']	['UBP15']	No	['Yes']	['Ser']	['Stop']	['-']
MON1_1	MON1	chrXIII	878387	G	T	1	SNV	['YMR304W']	['UBP15']	No	['Yes']	['Gly']	['Val']	['-']
HIR2_1	HIR2	chrXIII	887896	AG	A	1	indel	['YMR307W', 'YMR307C-A']	['GAS1', 'YMR307C-A']	['FrameShift', 'FrameShift']	-	-	-	-
SUM1_1	SUM1	chrXIV	19454	A	AGG	1	indel	-	-	-	-	-	-	-
DIP5_4	DIP5	chrXIV	32809	G	A	1	SNV	['YNL323W']	['LEM3']	No	['Yes']	['Trp']	['Stop']	['-']
YAF9_2	YAF9	chrXIV	33130	G	A	1	SNV	['YNL323W']	['LEM3']	No	['Yes']	['Trp']	['Stop']	['-']
DOA4_3	DOA4	chrXIV	35179	G	A	1	SNV	['YNL321W']	['VNX1']	No	['Yes']	['Glu']	['Lys']	['-']
BUL1_1	BUL1	chrXIV	46012	C	T	1	SNV	['YNL313C']	['EMW1']	No	['Yes']	['Ala']	['Thr']	['-']
TKL1_4	TKL1	chrXIV	56716	T	C	1	SNV	['YNL307C']	['MCK1']	No	['No']	['-']	['-']	['-0.372']
WT_5C	wt	chrXIV	56898	GC	G	1	indel	['YNL307C']	['MCK1']	['FrameShift']	-	-	-	-
VPS27_4	VPS27	chrXIV	56974	GATGT	G	1	indel	['YNL307C']	['MCK1']	['FrameShift']	-	-	-	-
NPT1_5B	NPT1	chrXIV	56987	G	C	1	SNV	['YNL307C']	['MCK1']	No	['Yes']	['Ser']	['Stop']	['-']
HIR1_5A	HIR1	chrXIV	57261	G	A	1	SNV	['YNL307C']	['MCK1']	No	['Yes']	['Gln']	['Stop']	['-']
NPT1_5C	NPT1	chrXIV	57342	AC	A	1	indel	['YNL307C']	['MCK1']	['FrameShift']	-	-	-	-
SKN7_2	SKN7	chrXIV	63704	G	A	1	SNV	['YNL301C']	['RPL18B']	No	['Yes']	['Pro']	['Ser']	['-']
YBT1_2	YBT1	chrXIV	92292	T	C	1	SNV	['YNL287W']	['SEC21']	No	['Yes']	['Leu']	['Ser']	['-']
APQ12_3	APQ12	chrXIV	127146	C	CT	1	indel	['YNL272C']	['SEC2']	['FrameShift']	-	-	-	-
HST1_5A	HST1	chrXIV	131093	T	C	1	SNV	['YNL271C']	['BNI1']	No	['Yes']	['Ile']	['Val']	['-']
SKN7_3	SKN7	chrXIV	158415	C	A	1	SNV	['YNL258C']	['DSL1']	No	['Yes']	['Gln']	['His']	['-']
GRX3_3	GRX3	chrXIV	199453	A	T	1	SNV	['YNL240C']	['NAR1']	No	['No']	['-']	['-']	['-0.074']
SOD1_5A	SOD1	chrXIV	238010	G	A	1	SNV	-	-	No	-	-	-	-
HST1_5A	HST1	chrXIV	242271	T	C	1	SNV	['YNL216W']	['RAP1']	No	['Yes']	['Cys']	['Arg']	['-']
VPS27_3	VPS27	chrXIV	242821	A	G	1	SNV	['YNL216W']	['RAP1']	No	['Yes']	['Asn']	['Ser']	['-']
SUM1_5A	SUM1	chrXIV	243237	C	G	1	SNV	['YNL216W']	['RAP1']	No	['Yes']	['Arg']	['Gly']	['-']
SRN2_4	SRN2	chrXIV	245947	T	G	1	SNV	['YNL214W']	['PEX17']	No	['Yes']	['Ser']	['Ala']	['-']
OCA6_4	OCA6	chrXIV	265960	G	C	1	SNV	['YNL199C']	['GCR2']	No	['Yes']	['Arg']	['Gly']	['-']
MON1_2	MON1	chrXIV	279163	G	T	1	SNV	['YNL192W']	['CHS1']	No	['Yes']	['Val']	['Phe']	['-']
NPT1_5A	NPT1	chrXIV	283519	C	CA	1	indel	-	-	-	-	-	-	-
MON1_1	MON1	chrXIV	304886	G	A	1	SNV	-	-	No	-	-	-	-
NPT1_5A	NPT1	chrXIV	335931	CT	C	1	indel	-	-	-	-	-	-	-
HIR1_3	HIR1	chrXIV	336617	C	A	1	SNV	['YNL160W']	['YGP1']	No	['Yes']	['Leu']	['Ile']	['-']
SUM1_5A	SUM1	chrXIV	349169	T	C	1	SNV	-	-	No	-	-	-	-
TKL1_1	TKL1	chrXIV	354752	C	T	1	SNV	['YNL144C']	['YNL144C']	No	['No']	['-']	['-']	['0.024']
TKL1_4	TKL1	chrXIV	376237	C	A	1	SNV	['YNL132W']	['KRE33']	No	['Yes']	['Ser']	['Tyr']	['-']
YBP1_2	YBP1	chrXIV	385263	G	A	1	SNV	['YNL127W']	['FAR11']	No	['Yes']	['Gly']	['Asp']	['-']
DIP5_3	DIP5	chrXIV	390736	T	C	1	SNV	['YNL125C']	['ESBP6']	No	['Yes']	['Arg']	['Gly']	['-']
COG7_3	COG7	chrXIV	398425	A	T	1	SNV	-	-	No	-	-	-	-
GYP1_3	GYP1	chrXIV	400592	C	A	1	SNV	-	-	No	-	-	-	-
WT_5C	wt	chrXIV	409369	G	C	1	SNV	['YNL116W']	['DMA2']	No	['Yes']	['Lys']	['Asn']	['-']
NPT1_5A	NPT1	chrXIV	413026	G	A	1	SNV	['YNL114C', 'YNL113W']	['YNL114C', 'RPC19']	No	['No', 'Yes']	['-', 'Val']	['-', 'Ile']	['0.132', '-']
YAF9_1	YAF9	chrXIV	420097	G	GCAGCTGAAGCTTCGTACGCTGCAGGTCGACAACCCTTAATATAACTTCGTATAATGTATGCTATACGAAGTTATTAGGTCTAGAGATCTTGCCATCTTTGTACAGCTTGCCTCGTCCCCGCCGGGTC	1	indel	['YNL107W']	['YAF9']	['FrameShift']	-	-	-	-
POL32_1	POL32	chrXIV	441489	G	T	1	SNV	['YNL097C', 'YNL097W-A']	['PHO23', 'YNL097W-A']	No	['Yes', 'Yes']	['Tyr', 'Arg']	['Stop', 'Leu']	['-', '-']
YAP1_4	YAP1	chrXIV	441824	G	A	1	SNV	['YNL097C']	['PHO23']	No	['Yes']	['Gln']	['Stop']	['-']
TRR2_1	TRR2	chrXIV	442181	T	A	1	SNV	['YNL097C']	['PHO23']	No	['Yes']	['Lys']	['Stop']	['-']
SUM1_4	SUM1	chrXIV	444313	C	T	1	SNV	['YNL096C']	['RPS7B']	No	['Yes']	['Met']	['Ile']	['-']
SOD1_5C	SOD1	chrXIV	444645	A	T	1	SNV	-	-	No	-	-	-	-
HTZ1_4	HTZ1	chrXIV	449509	C	A	1	SNV	['ARS1419']	['ARS1419']	No	['-']	['-']	['-']	['-']
COG7_1	COG7	chrXIV	470127	G	A	1	SNV	['YNL084C']	['END3']	No	['Yes']	['Gln']	['Stop']	['-']
NPT1_5A	NPT1	chrXIV	473392	T	A	1	SNV	['YNL082W']	['PMS1']	No	['Yes']	['Met']	['Lys']	['-']
GYP1_3	GYP1	chrXIV	477440	T	C	1	SNV	['YNL080C']	['EOS1']	No	['Yes']	['Tyr']	['Cys']	['-']
YBT1_3	YBT1	chrXIV	477527	G	A	1	SNV	['YNL080C']	['EOS1']	No	['Yes']	['Ala']	['Val']	['-']
SUM1_4	SUM1	chrXIV	477545	A	C	1	SNV	['YNL080C']	['EOS1']	No	['Yes']	['Val']	['Gly']	['-']
POL32_3	POL32	chrXIV	515985	CTCT	C	0.25	indel	['YNL058C']	['YNL058C']	['noFrameShift']	-	-	-	-
ERG3_5C	ERG3	chrXIV	520145	T	C	1	SNV	['YNLWTy1-2', 'YNL054W-A']	['YNLWTy1-2', 'YNL054W-A']	No	['-', 'No']	['-', '-']	['-', '-']	['-', '-0.103']
EMC5_1	EMC5	chrXIV	520150	T	A	1	SNV	['YNLWTy1-2', 'YNL054W-A']	['YNLWTy1-2', 'YNL054W-A']	No	['-', 'Yes']	['-', 'Phe']	['-', 'Tyr']	['-', '-']
MON1_4	MON1	chrXIV	560681	G	GA	1	indel	-	-	-	-	-	-	-
SOD1_5A	SOD1	chrXIV	594959	A	C	1	SNV	['YNL021W']	['HDA1']	No	['Yes']	['Asp']	['Ala']	['-']
DAP1_1	DAP1	chrXIV	611509	AC	A	1	indel	['YNL012W']	['SPO1']	['FrameShift']	-	-	-	-
HYR1_4	HYR1	chrXIV	636456	A	G	1	SNV	-	-	No	-	-	-	-
APL6_1	APL6	chrXIV	638251	C	A	1	SNV	['YNR006W']	['VPS27']	No	['Yes']	['Asn']	['Lys']	['-']
POL32_3	POL32	chrXIV	650160	G	C	1	SNV	['YNR013C']	['PHO91']	No	['Yes']	['Ser']	['Trp']	['-']
EMC5_2	EMC5	chrXIV	657043	G	C	1	SNV	['YNR016C']	['ACC1']	No	['Yes']	['Ile']	['Met']	['-']
BRO1_2	BRO1	chrXIV	657140	C	G	1	SNV	['YNR016C']	['ACC1']	No	['Yes']	['Gly']	['Ala']	['-']
BRO1_4	BRO1	chrXIV	657284	A	G	1	SNV	['YNR016C']	['ACC1']	No	['Yes']	['Leu']	['Ser']	['-']
ERG3_3	ERG3	chrXIV	657635	T	TCCAAAATTTCTCTCAACCTTA	22	indel	['YNR016C']	['ACC1']	['noFrameShift']	-	-	-	-
YHR_4	YHR045W	chrXIV	658538	C	G	1	SNV	['YNR016C']	['ACC1']	No	['Yes']	['Arg']	['Pro']	['-']
GRX3_2	GRX3	chrXIV	658928	T	C	1	SNV	['YNR016C']	['ACC1']	No	['Yes']	['Tyr']	['Cys']	['-']
SRN2_2	SRN2	chrXIV	659034	A	T	1	SNV	['YNR016C']	['ACC1']	No	['Yes']	['Phe']	['Ile']	['-']
HIR1_3	HIR1	chrXIV	659432	C	G	1	SNV	['YNR016C']	['ACC1']	No	['Yes']	['Gly']	['Ala']	['-']
SRN2_4	SRN2	chrXIV	660107	C	T	1	SNV	['YNR016C']	['ACC1']	No	['Yes']	['Gly']	['Asp']	['-']
RPE1_5A	RPE1	chrXIV	674077	T	G	1	SNV	['YNR026C']	['SEC12']	No	['Yes']	['Ser']	['Arg']	['-']
NPT1_5A	NPT1	chrXIV	674780	AT	A	1	indel	-	-	-	-	-	-	-
CHS5_3	CHS5	chrXIV	682537	A	C	1	SNV	['YNR031C']	['SSK2']	No	['Yes']	['Leu']	['Trp']	['-']
HDA3_2	HDA3	chrXIV	683671	A	AT	1	indel	['YNR031C']	['SSK2']	['FrameShift']	-	-	-	-
HIR1_5A	HIR1	chrXIV	684278	G	A	1	SNV	['YNR031C']	['SSK2']	No	['Yes']	['Arg']	['Stop']	['-']
YBT1_3	YBT1	chrXIV	708850	C	T	1	SNV	['YNR047W']	['FPK1']	No	['Yes']	['Gln']	['Stop']	['-']
TPS1_3	TPS1	chrXIV	708900	C	A	1	SNV	['YNR047W']	['FPK1']	No	['Yes']	['Tyr']	['Stop']	['-']
BUL1_3	BUL1	chrXIV	710067	G	GA	1	indel	['YNR047W']	['FPK1']	['FrameShift']	-	-	-	-
POL32_1	POL32	chrXIV	710311	GATGCCAGGTTTT	G	1	indel	['YNR047W']	['FPK1']	['noFrameShift']	-	-	-	-
HST1_3	HST1	chrXIV	710567	A	C	1	SNV	['YNR047W']	['FPK1']	No	['Yes']	['Glu']	['Ala']	['-']
COG7_3	COG7	chrXIV	710590	A	T	1	SNV	['YNR047W']	['FPK1']	No	['Yes']	['Arg']	['Stop']	['-']
VPS8_2	VPS8	chrXIV	716780	C	G	1	SNV	['YNR051C']	['BRE5']	No	['Yes']	['Stop']	['Tyr']	['-']
GRX3_4	GRX3	chrXIV	716923	C	A	1	SNV	['YNR051C']	['BRE5']	No	['Yes']	['Glu']	['Stop']	['-']
GLR1_1	GLR1	chrXIV	717018	A	G	1	SNV	['YNR051C']	['BRE5']	No	['Yes']	['Leu']	['Ser']	['-']
DOA1_4	DOA1	chrXIV	717045	A	C	1	SNV	['YNR051C']	['BRE5']	No	['Yes']	['Leu']	['Stop']	['-']
TRR2_3	TRR2	chrXIV	717069	AT	A	1	indel	['YNR051C']	['BRE5']	['FrameShift']	-	-	-	-
TRX2_1	TRX2	chrXIV	717163	C	CA	1	indel	['YNR051C']	['BRE5']	['FrameShift']	-	-	-	-
EMC5_4	EMC5	chrXIV	717376	T	A	1	SNV	['YNR051C']	['BRE5']	No	['Yes']	['Lys']	['Stop']	['-']
EMC5_4	EMC5	chrXIV	717377	A	T	1	SNV	['YNR051C']	['BRE5']	No	['No']	['-']	['-']	['-0.18']
HIR1_4	HIR1	chrXIV	717538	C	A	1	SNV	['YNR051C']	['BRE5']	No	['Yes']	['Glu']	['Stop']	['-']
YBT1_2	YBT1	chrXIV	717785	TTC	T	1	indel	['YNR051C']	['BRE5']	['FrameShift']	-	-	-	-
WT_4	wt	chrXIV	717897	G	T	1	SNV	['YNR051C']	['BRE5']	No	['Yes']	['Ser']	['Stop']	['-']
BUL1_2	BUL1	chrXIV	718029	A	T	1	SNV	['YNR051C']	['BRE5']	No	['Yes']	['Ile']	['Asn']	['-']
DOA1_2	DOA1	chrXIV	718119	G	GA	1	indel	['YNR051C']	['BRE5']	['FrameShift']	-	-	-	-
ATG36_2	ATG36	chrXIV	718213	G	C	1	SNV	['YNR051C']	['BRE5']	No	['Yes']	['His']	['Asp']	['-']
HST1_3	HST1	chrXIV	718364	T	A	1	SNV	-	-	No	-	-	-	-
WT_5D	wt	chrXIV	718364	T	A	1	SNV	-	-	No	-	-	-	-
COG7_3	COG7	chrXIV	719649	C	G	1	SNV	['YNR052C']	['POP2']	No	['Yes']	['Trp']	['Cys']	['-']
NPT1_5A	NPT1	chrXIV	721049	C	CA	1	indel	-	-	-	-	-	-	-
HTZ1_4	HTZ1	chrXIV	726221	G	T	1	SNV	-	-	No	-	-	-	-
EMC5_2	EMC5	chrXIV	729346	G	A	1	SNV	['YNR055C']	['HOL1']	No	['Yes']	['His']	['Tyr']	['-']
HIR1_3	HIR1	chrXIV	734395	T	C	1	SNV	['YNR058W']	['BIO3']	No	['No']	['-']	['-']	['-0.185']
APQ12_1	APQ12	chrXIV	752249	G	A	1	SNV	['YNR065C']	['YNR065C']	No	['No']	['-']	['-']	['0.149']
SRN2_3	SRN2	chrXV	41465	A	G	1	SNV	['YOL152W']	['FRE7']	No	['Yes']	['Ser']	['Gly']	['-']
GYP1_3	GYP1	chrXV	54120	T	C	1	SNV	['YOL144W']	['NOP8']	No	['No']	['-']	['-']	['-0.258']
DOA4_3	DOA4	chrXV	112832	C	G	1	SNV	['YOL107W']	['YOL107W']	No	['Yes']	['Ser']	['Cys']	['-']
NPT1_5A	NPT1	chrXV	147247	AT	A	1	indel	-	-	-	-	-	-	-
ERG3_5B	ERG3	chrXV	171608	C	A	1	SNV	['YOL081W']	['IRA2']	No	['Yes']	['Ser']	['Stop']	['-']
SKN7_2	SKN7	chrXV	216641	T	G	1	SNV	-	-	No	-	-	-	-
VPS27_3	VPS27	chrXV	272773	G	A	1	SNV	['YOL027C']	['MDM38']	No	['Yes']	['Arg']	['Cys']	['-']
ALD5_3	ALD5	chrXV	272844	T	C	1	SNV	['YOL027C']	['MDM38']	No	['Yes']	['Asp']	['Gly']	['-']
GRX3_3	GRX3	chrXV	273132	A	G	1	SNV	['YOL027C']	['MDM38']	No	['Yes']	['Leu']	['Ser']	['-']
TRX2_3	TRX2	chrXV	273142	G	C	1	SNV	['YOL027C']	['MDM38']	No	['Yes']	['His']	['Asp']	['-']
OCA6_4	OCA6	chrXV	273210	G	A	1	SNV	['YOL027C']	['MDM38']	No	['Yes']	['Ser']	['Phe']	['-']
GLR1_1	GLR1	chrXV	273222	G	T	1	SNV	['YOL027C']	['MDM38']	No	['Yes']	['Ser']	['Tyr']	['-']
APL6_1	APL6	chrXV	273238	G	A	1	SNV	['YOL027C']	['MDM38']	No	['Yes']	['Pro']	['Ser']	['-']
YOR_2	YOR072W	chrXV	273248	CAAAGCG	C	1	indel	['YOL027C']	['MDM38']	['FrameShift']	-	-	-	-
ATG36_3	ATG36	chrXV	273253	C	G	1	SNV	['YOL027C']	['MDM38']	No	['Yes']	['Ala']	['Pro']	['-']
NPT1_5C	NPT1	chrXV	273253	C	G	1	SNV	['YOL027C']	['MDM38']	No	['Yes']	['Ala']	['Pro']	['-']
EMC5_3	EMC5	chrXV	273259	G	A	1	SNV	['YOL027C']	['MDM38']	No	['Yes']	['Pro']	['Ser']	['-']
HYR1_1	HYR1	chrXV	273300	A	T	1	SNV	['YOL027C']	['MDM38']	No	['Yes']	['Phe']	['Tyr']	['-']
APM3_1	APM3	chrXV	273436	C	G	1	SNV	['YOL027C']	['MDM38']	No	['Yes']	['Gly']	['Arg']	['-']
HST1_5A	HST1	chrXV	291207	C	T	1	SNV	['YOL018C']	['TLG2']	No	['Yes']	['Glu']	['Lys']	['-']
DIP5_1	DIP5	chrXV	301304	A	ATG	1	indel	-	-	-	-	-	-	-
COG7_3	COG7	chrXV	301380	C	G	1	SNV	['YOL013C']	['HRD1']	No	['Yes']	['Stop']	['Tyr']	['-']
ATG36_2	ATG36	chrXV	301564	TC	T	1	indel	['YOL013C']	['HRD1']	['FrameShift']	-	-	-	-
GLR1_1	GLR1	chrXV	301727	G	T	1	SNV	['YOL013C']	['HRD1']	No	['Yes']	['Gln']	['Lys']	['-']
YAP1_3	YAP1	chrXV	301840	C	A	1	SNV	['YOL013C']	['HRD1']	No	['Yes']	['Cys']	['Phe']	['-']
YAP1_2	YAP1	chrXV	301882	C	A	1	SNV	['YOL013C']	['HRD1']	No	['Yes']	['Cys']	['Phe']	['-']
YBP1_1	YBP1	chrXV	301900	T	C	1	SNV	['YOL013C']	['HRD1']	No	['Yes']	['His']	['Arg']	['-']
TRX2_1	TRX2	chrXV	301901	G	A	1	SNV	['YOL013C']	['HRD1']	No	['Yes']	['His']	['Tyr']	['-']
SKN7_4	SKN7	chrXV	301907	A	G	1	SNV	['YOL013C']	['HRD1']	No	['Yes']	['Cys']	['Arg']	['-']
SAP155_3	SAP155	chrXV	301911	T	G	1	SNV	['YOL013C']	['HRD1']	No	['Yes']	['Leu']	['Phe']	['-']
YBT1_2	YBT1	chrXV	301913	AC	A	1	indel	['YOL013C']	['HRD1']	['FrameShift']	-	-	-	-
HYR1_2	HYR1	chrXV	301990	C	A	1	SNV	['YOL013C']	['HRD1']	No	['Yes']	['Cys']	['Phe']	['-']
ATG36_1	ATG36	chrXV	302038	G	A	1	SNV	['YOL013C']	['HRD1']	No	['Yes']	['Thr']	['Ile']	['-']
HTZ1_1	HTZ1	chrXV	302085	C	T	0.5	SNV	['YOL013C']	['HRD1']	No	['No']	['-']	['-']	['-0.002']
WT_5B	wt	chrXV	302135	T	A	1	SNV	['YOL013C']	['HRD1']	No	['Yes']	['Lys']	['Stop']	['-']
HYR1_3	HYR1	chrXV	302309	G	T	1	SNV	['YOL013C']	['HRD1']	No	['Yes']	['Gln']	['Lys']	['-']
YOR_5C	YOR072W	chrXV	302335	G	T	1	SNV	['YOL013C']	['HRD1']	No	['Yes']	['Thr']	['Lys']	['-']
TRX2_2	TRX2	chrXV	302361	G	C	1	SNV	['YOL013C']	['HRD1']	No	['Yes']	['Asn']	['Lys']	['-']
TRR2_3	TRR2	chrXV	302478	G	T	1	SNV	['YOL013C']	['HRD1']	No	['Yes']	['Tyr']	['Stop']	['-']
WT_4	wt	chrXV	302510	G	A	1	SNV	['YOL013C']	['HRD1']	No	['Yes']	['Gln']	['Stop']	['-']
TKL1_2	TKL1	chrXV	302636	G	A	1	SNV	['YOL013C']	['HRD1']	No	['Yes']	['Gln']	['Stop']	['-']
GLR1_2	GLR1	chrXV	302662	A	T	1	SNV	['YOL013C']	['HRD1']	No	['Yes']	['Leu']	['Stop']	['-']
BRO1_4	BRO1	chrXV	302798	C	T	1	SNV	['YOL013C']	['HRD1']	No	['Yes']	['Glu']	['Lys']	['-']
EMC5_1	EMC5	chrXV	302798	C	T	1	SNV	['YOL013C']	['HRD1']	No	['Yes']	['Glu']	['Lys']	['-']
DAP1_4	DAP1	chrXV	302824	A	G	1	SNV	['YOL013C']	['HRD1']	No	['Yes']	['Phe']	['Ser']	['-']
HST1_5C	HST1	chrXV	302846	G	A	1	SNV	['YOL013C']	['HRD1']	No	['Yes']	['Gln']	['Stop']	['-']
EMC5_3	EMC5	chrXV	302848	C	T	1	SNV	['YOL013C']	['HRD1']	No	['Yes']	['Trp']	['Stop']	['-']
DOA1_4	DOA1	chrXV	302929	A	C	1	SNV	['YOL013C']	['HRD1']	No	['Yes']	['Leu']	['Trp']	['-']
YAF9_4	YAF9	chrXV	303020	T	TATTTTCTGGCACCATATTATTATTTTGTCTTTCTCCCCTTCTCTTACAAATTGCAATTGATAGATG	1	indel	['YOL013C']	['HRD1']	['noFrameShift']	-	-	-	-
YBP1_2	YBP1	chrXV	303035	T	C	1	SNV	['YOL013C']	['HRD1']	No	['Yes']	['Met']	['Val']	['-']
YAF9_4	YAF9	chrXV	338388	T	C	1	SNV	['YOR006C']	['TSR3']	No	['No']	['-']	['-']	['-0.103']
SKN7_2	SKN7	chrXV	347526	C	T	1	SNV	-	-	No	-	-	-	-
TKL1_4	TKL1	chrXV	409062	G	A	1	SNV	['YOR042W']	['CUE5']	No	['Yes']	['Arg']	['Lys']	['-']
TPS1_5B	TPS1	chrXV	410728	G	A	1	SNV	-	-	No	-	-	-	-
TPS1_5A	TPS1	chrXV	411089	G	GT	1	indel	['YOR043W']	['WHI2']	['FrameShift']	-	-	-	-
SKN7_3	SKN7	chrXV	411827	C	T	1	SNV	['YOR043W']	['WHI2']	No	['Yes']	['Gln']	['Stop']	['-']
NPT1_5A	NPT1	chrXV	427242	T	G	1	SNV	-	-	No	-	-	-	-
POL32_3	POL32	chrXV	431849	G	T	1	SNV	-	-	No	-	-	-	-
YHR_2	YHR045W	chrXV	433299	A	G	1	SNV	['YOR057W']	['SGT1']	No	['Yes']	['Thr']	['Ala']	['-']
NPT1_5A	NPT1	chrXV	444056	C	CT	1	indel	-	-	-	-	-	-	-
GYP1_3	GYP1	chrXV	445430	G	A	1	SNV	['YOR063W']	['RPL3']	No	['Yes']	['Val']	['Ile']	['-']
NPT1_5A	NPT1	chrXV	446899	AT	A	1	indel	-	-	-	-	-	-	-
BUL1_3	BUL1	chrXV	455785	C	A	1	SNV	['YOR069W']	['VPS5']	No	['Yes']	['Thr']	['Asn']	['-']
HST1_2	HST1	chrXV	459737	C	A	1	SNV	['YOR071C']	['NRT1']	No	['Yes']	['Asp']	['Tyr']	['-']
HST1_5A	HST1	chrXV	459746	C	G	1	SNV	['YOR071C']	['NRT1']	No	['Yes']	['Asp']	['His']	['-']
NPT1_5C	NPT1	chrXV	459952	C	T	1	SNV	['YOR071C']	['NRT1']	No	['Yes']	['Gly']	['Asp']	['-']
SRN2_1	SRN2	chrXV	460006	T	G	1	SNV	['YOR071C']	['NRT1']	No	['Yes']	['Gln']	['Pro']	['-']
SUM1_5A	SUM1	chrXV	460046	C	G	1	SNV	['YOR071C']	['NRT1']	No	['Yes']	['Ala']	['Pro']	['-']
SUM1_4	SUM1	chrXV	460147	G	A	1	SNV	['YOR071C']	['NRT1']	No	['Yes']	['Ala']	['Val']	['-']
YOR_2	YOR072W	chrXV	460356	TTTACCGTATAATTTGTCGCAGGTGGAGGCACTAATGACACCGAAGA	T	1	indel	['YOR071C']	['NRT1']	['FrameShift']	-	-	-	-
YOR_3	YOR072W	chrXV	460405	G	C	1	SNV	['YOR071C']	['NRT1']	No	['Yes']	['Pro']	['Arg']	['-']
HST1_5B	HST1	chrXV	460417	G	T	1	SNV	['YOR071C']	['NRT1']	No	['Yes']	['Ala']	['Glu']	['-']
SUM1_4	SUM1	chrXV	460481	A	G	1	SNV	['YOR071C']	['NRT1']	No	['Yes']	['Ser']	['Pro']	['-']
SUM1_5B	SUM1	chrXV	460507	G	C	1	SNV	['YOR071C']	['NRT1']	No	['Yes']	['Pro']	['Arg']	['-']
HIR1_5D	HIR1	chrXV	460508	G	C	1	SNV	['YOR071C']	['NRT1']	No	['Yes']	['Pro']	['Ala']	['-']
HST1_3	HST1	chrXV	460601	C	A	1	SNV	['YOR071C']	['NRT1']	No	['Yes']	['Glu']	['Stop']	['-']
NPT1_1	NPT1	chrXV	460808	G	A	1	SNV	['YOR071C']	['NRT1']	No	['No']	['-']	['-']	['0.168']
NPT1_1	NPT1	chrXV	460818	G	A	1	SNV	['YOR071C']	['NRT1']	No	['No']	['-']	['-']	['0.103']
NPT1_1	NPT1	chrXV	460824	G	A	1	SNV	['YOR071C']	['NRT1']	No	['No']	['-']	['-']	['0.103']
NPT1_1	NPT1	chrXV	460842	G	T	1	SNV	['YOR071C']	['NRT1']	No	['No']	['-']	['-']	['0.02']
NPT1_1	NPT1	chrXV	460844	T	C	1	SNV	['YOR071C']	['NRT1']	No	['Yes']	['Ile']	['Val']	['-']
NPT1_1	NPT1	chrXV	460846	G	C	1	SNV	['YOR071C']	['NRT1']	No	['Yes']	['Ser']	['Cys']	['-']
NPT1_1	NPT1	chrXV	460848	T	A	1	SNV	['YOR071C']	['NRT1']	No	['No']	['-']	['-']	['-0.014']
NPT1_1	NPT1	chrXV	460851	A	C	1	SNV	['YOR071C']	['NRT1']	No	['No']	['-']	['-']	['-0.333']
NPT1_1	NPT1	chrXV	460857	C	T	1	SNV	['YOR071C']	['NRT1']	No	['No']	['-']	['-']	['-0.002']
NPT1_1	NPT1	chrXV	460880	T	A	1	SNV	['YOR071C']	['NRT1']	No	['Yes']	['Asn']	['Tyr']	['-']
HIR1_1	HIR1	chrXV	460888	C	A	1	SNV	['YOR071C']	['NRT1']	No	['Yes']	['Ser']	['Ile']	['-']
NPT1_5B	NPT1	chrXV	460925	C	A	1	SNV	['YOR071C']	['NRT1']	No	['Yes']	['Gly']	['Cys']	['-']
NPT1_4	NPT1	chrXV	461005	A	AAAATAATGGTCAAGACATTACCGAGAAGAAACG	1	indel	['YOR071C']	['NRT1']	['noFrameShift']	-	-	-	-
HST1_5D	HST1	chrXV	461102	C	A	1	SNV	['YOR071C']	['NRT1']	No	['Yes']	['Gly']	['Cys']	['-']
HST1_5C	HST1	chrXV	461140	G	C	1	SNV	['YOR071C']	['NRT1']	No	['Yes']	['Ser']	['Cys']	['-']
SUM1_5C	SUM1	chrXV	461176	G	C	1	SNV	['YOR071C']	['NRT1']	No	['Yes']	['Pro']	['Arg']	['-']
ALD5_2	ALD5	chrXV	474946	G	A	1	SNV	['YOR080W']	['DIA2']	No	['Yes']	['Cys']	['Tyr']	['-']
SUM1_5A	SUM1	chrXV	527775	A	C	1	SNV	['YOR109W']	['INP53']	No	['Yes']	['Asn']	['Thr']	['-']
WT_3	wt	chrXV	573100	A	G	1	SNV	-	-	No	-	-	-	-
RPE1_5D	RPE1	chrXV	580725	G	C	1	SNV	['YOR136W']	['IDH2']	No	['Yes']	['Gly']	['Ala']	['-']
VPS30_1	VPS30	chrXV	608408	G	C	1	SNV	['YOR147W']	['MDM32']	No	['Yes']	['Trp']	['Ser']	['-']
HOF1_3	HOF1	chrXV	613391	C	A	1	SNV	['YOR151C']	['RPB2']	No	['Yes']	['Arg']	['Leu']	['-']
RPE1_5B	RPE1	chrXV	662593	G	C	1	SNV	['YOR176W']	['HEM15']	No	['Yes']	['Asp']	['His']	['-']
GLR1_2	GLR1	chrXV	670599	G	GTA	1	indel	-	-	-	-	-	-	-
TRX2_3	TRX2	chrXV	702405	C	G	1	SNV	-	-	No	-	-	-	-
WT_5B	wt	chrXV	711028	C	G	1	SNV	['YOR193W']	['PEX27']	No	['Yes']	['Gln']	['Glu']	['-']
ATG36_3	ATG36	chrXV	718762	A	G	1	SNV	['YOR198C']	['BFR1']	No	['Yes']	['Ile']	['Thr']	['-']
SRN2_4	SRN2	chrXV	724198	C	A	1	SNV	['YOR204W']	['DED1']	No	['Yes']	['His']	['Asn']	['-']
NPT1_1	NPT1	chrXV	745164	A	G	1	SNV	['YOR213C']	['SAS5']	No	['No']	['-']	['-']	['-0.135']
DIP5_3	DIP5	chrXV	756344	G	T	1	SNV	-	-	No	-	-	-	-
TRR1_5C	TRR1	chrXV	770713	T	C	1	SNV	-	-	No	-	-	-	-
YBP1_2	YBP1	chrXV	774173	A	G	1	SNV	-	-	No	-	-	-	-
YAP1_4	YAP1	chrXV	795841	C	G	1	SNV	['YOR246C']	['YOR246C']	No	['Yes']	['Trp']	['Ser']	['-']
YBT1_4	YBT1	chrXV	796058	G	A	1	SNV	['YOR246C']	['YOR246C']	No	['Yes']	['Pro']	['Ser']	['-']
APM3_1	APM3	chrXV	812991	C	T	1	SNV	['YOR259C']	['RPT4']	No	['Yes']	['Gly']	['Arg']	['-']
HIR2_3	HIR2	chrXV	827789	G	T	1	SNV	['YOR269W']	['PAC1']	No	['Yes']	['Asp']	['Tyr']	['-']
YAP1_3	YAP1	chrXV	857565	T	G	1	SNV	['YOR290C']	['SNF2']	No	['Yes']	['Arg']	['Ser']	['-']
YAF9_1	YAF9	chrXV	867711	C	A	0.5	SNV	['YOR293W']	['RPS10A']	No	['Yes']	['Ser']	['Tyr']	['-']
WT_1	wt	chrXV	951197	G	C	1	SNV	['YOR336W']	['KRE5']	No	['No']	['-']	['-']	['0.009']
SOD1_5D	SOD1	chrXV	954925	T	A	1	SNV	['YOR337W']	['TEA1']	No	['Yes']	['Phe']	['Leu']	['-']
DEG1_2	DEG1	chrXV	955410	A	G	1	SNV	['YOR337W']	['TEA1']	No	['Yes']	['His']	['Arg']	['-']
COG7_1	COG7	chrXV	980788	T	C	1	SNV	-	-	No	-	-	-	-
DEG1_1	DEG1	chrXV	997541	C	G	1	SNV	['YOR352W']	['YOR352W']	No	['Yes']	['Ala']	['Gly']	['-']
GRX3_2	GRX3	chrXV	1002650	A	G	1	SNV	['YOR354C']	['MSC6']	No	['No']	['-']	['-']	['-0.2']
NPT1_5A	NPT1	chrXV	1005040	CT	C	1	indel	-	-	-	-	-	-	-
SKN7_2	SKN7	chrXV	1005649	T	TA	1	indel	['YOR355W']	['GDS1']	['FrameShift']	-	-	-	-
SOD1_5A	SOD1	chrXV	1009663	G	C	1	SNV	['YOR357C']	['SNX3']	No	['Yes']	['Ser']	['Stop']	['-']
SOD1_5D	SOD1	chrXV	1033620	G	C	1	SNV	['YOR371C']	['GPB1']	No	['Yes']	['Thr']	['Arg']	['-']
SUM1_1	SUM1	chrXV	1036789	G	C	1	SNV	-	-	No	-	-	-	-
HIR1_1	HIR1	chrXV	1042434	A	T	1	SNV	['YOR375C']	['GDH1']	No	['No']	['-']	['-']	['-0.074']
HIR1_1	HIR1	chrXV	1042440	A	C	1	SNV	['YOR375C']	['GDH1']	No	['No']	['-']	['-']	['-0.205']
HIR1_1	HIR1	chrXV	1042455	A	G	1	SNV	['YOR375C']	['GDH1']	No	['No']	['-']	['-']	['-0.258']
HIR1_1	HIR1	chrXV	1042459	T	A	1	SNV	['YOR375C']	['GDH1']	No	['Yes']	['Tyr']	['Phe']	['-']
HIR1_1	HIR1	chrXV	1042461	A	C	1	SNV	['YOR375C']	['GDH1']	No	['No']	['-']	['-']	['-0.333']
HIR1_1	HIR1	chrXV	1042464	A	G	1	SNV	['YOR375C']	['GDH1']	No	['No']	['-']	['-']	['-0.132']
HIR1_1	HIR1	chrXV	1042470	T	C	1	SNV	['YOR375C']	['GDH1']	No	['No']	['-']	['-']	['-0.402']
HIR1_1	HIR1	chrXV	1042473	T	C	1	SNV	['YOR375C']	['GDH1']	No	['No']	['-']	['-']	['-0.284']
HIR1_1	HIR1	chrXV	1042476	T	C	1	SNV	['YOR375C']	['GDH1']	No	['No']	['-']	['-']	['-0.262']
HIR1_1	HIR1	chrXV	1042481	TCA	T	1	indel	['YOR375C']	['GDH1']	['FrameShift']	-	-	-	-
HIR1_1	HIR1	chrXV	1042485	A	AGT	1	indel	['YOR375C']	['GDH1']	['FrameShift']	-	-	-	-
HIR1_1	HIR1	chrXV	1042488	A	G	1	SNV	['YOR375C']	['GDH1']	No	['No']	['-']	['-']	['-0.258']
HIR1_1	HIR1	chrXV	1042500	C	T	1	SNV	['YOR375C']	['GDH1']	No	['No']	['-']	['-']	['-0.002']
EMC5_3	EMC5	chrXV	1057281	G	A	1	SNV	['YOR381W']	['FRE3']	No	['No']	['-']	['-']	['0.103']
EMC5_3	EMC5	chrXV	1057284	T	C	1	SNV	['YOR381W']	['FRE3']	No	['No']	['-']	['-']	['-0.188']
EMC5_3	EMC5	chrXV	1057285	A	G	1	SNV	['YOR381W']	['FRE3']	No	['Yes']	['Asn']	['Asp']	['-']
EMC5_3	EMC5	chrXV	1057302	C	T	1	SNV	['YOR381W']	['FRE3']	No	['No']	['-']	['-']	['0.132']
EMC5_3	EMC5	chrXV	1057312	C	T	1	SNV	['YOR381W']	['FRE3']	No	['No']	['-']	['-']	['0.168']
EMC5_3	EMC5	chrXV	1057321	C	T	1	SNV	['YOR381W']	['FRE3']	No	['No']	['-']	['-']	['0.135']
EMC5_3	EMC5	chrXV	1057327	G	A	1	SNV	['YOR381W']	['FRE3']	No	['Yes']	['Asp']	['Asn']	['-']
EMC5_3	EMC5	chrXV	1057332	T	G	1	SNV	['YOR381W']	['FRE3']	No	['No']	['-']	['-']	['-0.017']
HIR2_5A	HIR2	chrXV	1057380	T	C	1	SNV	['YOR381W']	['FRE3']	No	['No']	['-']	['-']	['-0.132']
HIR2_5A	HIR2	chrXV	1057385	A	G	1	SNV	['YOR381W']	['FRE3']	No	['Yes']	['Asn']	['Ser']	['-']
HIR2_5A	HIR2	chrXV	1057395	G	A	1	SNV	['YOR381W']	['FRE3']	No	['No']	['-']	['-']	['-0.002']
SUM1_4	SUM1	chrXV	1057395	G	A	1	SNV	['YOR381W']	['FRE3']	No	['No']	['-']	['-']	['-0.002']
HIR2_5A	HIR2	chrXV	1057398	A	T	1	SNV	['YOR381W']	['FRE3']	No	['Yes']	['Glu']	['Asp']	['-']
SUM1_4	SUM1	chrXV	1057398	A	T	1	SNV	['YOR381W']	['FRE3']	No	['Yes']	['Glu']	['Asp']	['-']
HIR2_5A	HIR2	chrXV	1057410	A	G	1	SNV	['YOR381W']	['FRE3']	No	['No']	['-']	['-']	['-0.372']
SUM1_4	SUM1	chrXV	1057410	A	G	1	SNV	['YOR381W']	['FRE3']	No	['No']	['-']	['-']	['-0.372']
HIR2_5A	HIR2	chrXV	1057413	C	T	1	SNV	['YOR381W']	['FRE3']	No	['No']	['-']	['-']	['0.302']
SUM1_4	SUM1	chrXV	1057413	C	T	1	SNV	['YOR381W']	['FRE3']	No	['No']	['-']	['-']	['0.302']
HIR2_5A	HIR2	chrXV	1057422	C	T	1	SNV	['YOR381W']	['FRE3']	No	['No']	['-']	['-']	['0.149']
SUM1_4	SUM1	chrXV	1057422	C	T	1	SNV	['YOR381W']	['FRE3']	No	['No']	['-']	['-']	['0.149']
HIR2_5A	HIR2	chrXV	1057427	G	A	1	SNV	['YOR381W']	['FRE3']	No	['Yes']	['Gly']	['Glu']	['-']
SUM1_4	SUM1	chrXV	1057427	G	A	1	SNV	['YOR381W']	['FRE3']	No	['Yes']	['Gly']	['Glu']	['-']
SUM1_4	SUM1	chrXV	1057438	GTTA	G	1	indel	['YOR381W']	['FRE3']	['noFrameShift']	-	-	-	-
SUM1_4	SUM1	chrXV	1057452	C	T	1	SNV	['YOR381W']	['FRE3']	No	['No']	['-']	['-']	['0.132']
SUM1_4	SUM1	chrXV	1057453	C	T	1	SNV	['YOR381W']	['FRE3']	No	['No']	['-']	['-']	['0.135']
CHS5_4	CHS5	chrXV	1057520	A	AGG	1	indel	['YOR381W']	['FRE3']	['FrameShift']	-	-	-	-
CHS5_4	CHS5	chrXV	1057522	AAG	A	1	indel	['YOR381W']	['FRE3']	['FrameShift']	-	-	-	-
CHS5_4	CHS5	chrXV	1057530	G	A	1	SNV	['YOR381W']	['FRE3']	No	['No']	['-']	['-']	['0.031']
CHS5_4	CHS5	chrXV	1057538	T	C	1	SNV	['YOR381W']	['FRE3']	No	['Yes']	['Val']	['Ala']	['-']
CHS5_4	CHS5	chrXV	1057539	T	G	1	SNV	['YOR381W']	['FRE3']	No	['No']	['-']	['-']	['-0.194']
CHS5_4	CHS5	chrXV	1057541	G	C	1	SNV	['YOR381W']	['FRE3']	No	['Yes']	['Gly']	['Ala']	['-']
CHS5_4	CHS5	chrXV	1057545	C	A	1	SNV	['YOR381W']	['FRE3']	No	['Yes']	['Asp']	['Glu']	['-']
CHS5_4	CHS5	chrXV	1057546	C	T	1	SNV	['YOR381W']	['FRE3']	No	['No']	['-']	['-']	['0.135']
CHS5_4	CHS5	chrXV	1057548	A	G	1	SNV	['YOR381W']	['FRE3']	No	['No']	['-']	['-']	['-0.031']
CHS5_4	CHS5	chrXV	1057550	A	G	1	SNV	['YOR381W']	['FRE3']	No	['Yes']	['Asn']	['Ser']	['-']
CHS5_4	CHS5	chrXV	1057554	A	C	1	SNV	['YOR381W']	['FRE3']	No	['No']	['-']	['-']	['-0.028']
CHS5_4	CHS5	chrXV	1057557	G	A	1	SNV	['YOR381W']	['FRE3']	No	['No']	['-']	['-']	['0.115']
CHS5_4	CHS5	chrXV	1057561	G	T	1	SNV	['YOR381W']	['FRE3']	No	['Yes']	['Ala']	['Ser']	['-']
GRX3_4	GRX3	chrXV	1061339	C	G	1	SNV	-	-	No	-	-	-	-
ERG3_5B	ERG3	chrXV	1061564	ATGCTTTTCGCTAGATTAG	A	1	indel	['YOR384W']	['FRE5']	['noFrameShift']	-	-	-	-
EMC5_2	EMC5	chrXV	1061580	T	G	1	SNV	['YOR384W']	['FRE5']	No	['Yes']	['Leu']	['Stop']	['-']
COG7_3	COG7	chrXV	1061651	T	C	1	SNV	['YOR384W']	['FRE5']	No	['Yes']	['Trp']	['Arg']	['-']
SKN7_4	SKN7	chrXV	1061652	G	C	1	SNV	['YOR384W']	['FRE5']	No	['Yes']	['Trp']	['Ser']	['-']
TRR2_4	TRR2	chrXV	1061675	T	C	1	SNV	['YOR384W']	['FRE5']	No	['Yes']	['Cys']	['Arg']	['-']
NPT1_5A	NPT1	chrXV	1061809	T	TA	1	indel	['YOR384W']	['FRE5']	['FrameShift']	-	-	-	-
GYP1_3	GYP1	chrXV	1061852	T	G	1	SNV	['YOR384W']	['FRE5']	No	['Yes']	['Cys']	['Gly']	['-']
GYP1_2	GYP1	chrXV	1061999	T	C	1	SNV	['YOR384W']	['FRE5']	No	['Yes']	['Trp']	['Arg']	['-']
ERG3_5C	ERG3	chrXV	1062005	TG	T	1	indel	['YOR384W']	['FRE5']	['FrameShift']	-	-	-	-
VPS30_1	VPS30	chrXV	1062076	G	T	1	SNV	['YOR384W']	['FRE5']	No	['Yes']	['Trp']	['Cys']	['-']
VPS30_2	VPS30	chrXV	1062125	C	T	1	SNV	['YOR384W']	['FRE5']	No	['Yes']	['Arg']	['Stop']	['-']
SAP155_2	SAP155	chrXV	1062316	C	G	1	SNV	['YOR384W']	['FRE5']	No	['Yes']	['Tyr']	['Stop']	['-']
BUL1_1	BUL1	chrXV	1062496	A	T	1	SNV	['YOR384W']	['FRE5']	No	['Yes']	['Lys']	['Asn']	['-']
DOA4_1	DOA4	chrXV	1062609	CCGGAAGA	C	1	indel	['YOR384W']	['FRE5']	['FrameShift']	-	-	-	-
OCA6_4	OCA6	chrXV	1062817	GC	G	1	indel	['YOR384W']	['FRE5']	['FrameShift']	-	-	-	-
SAP155_1	SAP155	chrXV	1063272	G	GGAGTGTACGTAACCTTGATCTCTTAGAAGTGTATC	1	indel	['YOR384W']	['FRE5']	['FrameShift']	-	-	-	-
TKL1_1	TKL1	chrXV	1063361	A	C	1	SNV	['YOR384W']	['FRE5']	No	['Yes']	['Thr']	['Pro']	['-']
YOR_3	YOR072W	chrXV	1063545	G	T	1	SNV	['YOR384W']	['FRE5']	No	['Yes']	['Gly']	['Val']	['-']
SUM1_5B	SUM1	chrXV	1063562	G	T	1	SNV	['YOR384W']	['FRE5']	No	['Yes']	['Asp']	['Tyr']	['-']
HST1_5D	HST1	chrXV	1074682	C	G	1	SNV	['YOR389W']	['YOR389W']	No	['Yes']	['Pro']	['Arg']	['-']
EMC5_3	EMC5	chrXV	1078360	A	G	1	SNV	-	-	No	-	-	-	-
CHS5_4	CHS5	chrXV	-	-	-	0	deletion	['YOR382W', YOR383C', 'YOR384W', 'YOR386W', 'YOR388C', 'YOR390W', 'YOR391C', 'YOR393W', 'YOR394W']	['FIT2', 'FIT3', 'FRE5', 'PHR1', 'FDH1', 'FEX1', 'HSP33', 'ERR1', 'PAU21']	-	-	-	-	-
EMC5_3	EMC5	chrXV	-	-	-	0	deletion	['YOR381W','YOR382W', YOR383C', 'YOR384W', 'YOR386W', 'YOR388C', 'YOR390W', 'YOR391C', 'YOR393W', 'YOR394W']	['FRE3', 'FIT2', 'FIT3', 'FRE5', 'PHR1', 'FDH1', 'FEX1', 'HSP33', 'ERR1', 'PAU21']	-	-	-	-	-
HIR1_1	HIR1	chrXV	-	-	-	0	deletion	['YOR375C', 'YOR377W', 'YOR378W','YOR380W', 'YOR381W','YOR382W', YOR383C', 'YOR384W', 'YOR386W', 'YOR388C', 'YOR390W', 'YOR391C', 'YOR393W', 'YOR394W']	['AFT1', 'AMF1', 'RDR1', 'FRE3', 'FIT2', 'FIT3', 'FRE5', 'PHR1', 'FDH1', 'FEX1', 'HSP33', 'ERR1', 'PAU21']	-	-	-	-	-
HIR2_5A	HIR2	chrXV	-	-	-	0	deletion	['YOR381W','YOR382W', YOR383C', 'YOR384W', 'YOR386W', 'YOR388C', 'YOR390W', 'YOR391C', 'YOR393W', 'YOR394W']	['FRE3', 'FIT2', 'FIT3', 'FRE5', 'PHR1', 'FDH1', 'FEX1', 'HSP33', 'ERR1', 'PAU21']	-	-	-	-	-
RPE1_5A	RPE1	chrXV	-	-	-	0	deletion	['YOR384W', 'YOR386W', 'YOR388C', 'YOR390W', 'YOR391C', 'YOR393W', 'YOR394W']	['FRE5', 'PHR1', 'FDH1', 'FEX1', 'HSP33', 'ERR1', 'PAU21']	-	-	-	-	-
SUM1_4	SUM1	chrXV	-	-	-	0	deletion	['YOR381W','YOR382W', YOR383C', 'YOR384W', 'YOR386W', 'YOR388C', 'YOR390W', 'YOR391C', 'YOR393W', 'YOR394W']	['FRE3', 'FIT2', 'FIT3', 'FRE5', 'PHR1', 'FDH1', 'FEX1', 'HSP33', 'ERR1', 'PAU21']	-	-	-	-	-
YBT1_4	YBT1	chrXV	-	-	-	0	deletion	['YOR381W','YOR382W', YOR383C', 'YOR384W', 'YOR386W', 'YOR388C', 'YOR390W', 'YOR391C', 'YOR393W', 'YOR394W']	['FRE3', 'FIT2', 'FIT3', 'FRE5', 'PHR1', 'FDH1', 'FEX1', 'HSP33', 'ERR1', 'PAU21']	-	-	-	-	-
NPT1_1	NPT1	chrXVI	17694	T	C	1	SNV	-	-	No	-	-	-	-
SOD1_5D	SOD1	chrXVI	19116	GTCTCCTTTTGT	G	1	indel	-	-	-	-	-	-	-
VPS27_4	VPS27	chrXVI	31232	A	G	0.5	SNV	['YPL270W']	['MDL2']	No	['Yes']	['Lys']	['Glu']	['-']
DOA4_4	DOA4	chrXVI	32340	G	A	1	SNV	['YPL270W']	['MDL2']	No	['Yes']	['Ser']	['Asn']	['-']
YHR_4	YHR045W	chrXVI	32367	G	A	1	SNV	['YPL270W']	['MDL2']	No	['Yes']	['Gly']	['Asp']	['-']
NPT1_5A	NPT1	chrXVI	46581	A	AT	1	indel	-	-	-	-	-	-	-
MON1_2	MON1	chrXVI	83229	C	T	1	SNV	['YPL247C']	['YPL247C']	No	['Yes']	['Ser']	['Asn']	['-']
OCA6_3	OCA6	chrXVI	83404	C	G	1	SNV	['YPL247C']	['YPL247C']	No	['Yes']	['Asp']	['His']	['-']
BRO1_1	BRO1	chrXVI	90001	A	G	1	SNV	['YPL243W']	['SRP68']	No	['No']	['-']	['-']	['-0.262']
HTZ1_3	HTZ1	chrXVI	104840	G	C	0.5	SNV	-	-	No	-	-	-	-
HST1_5D	HST1	chrXVI	115069	A	G	1	SNV	-	-	No	-	-	-	-
DIP5_2	DIP5	chrXVI	120373	A	T	1	SNV	['YPL227C']	['ALG5']	No	['Yes']	['Tyr']	['Stop']	['-']
WT_5B	wt	chrXVI	176222	C	G	1	SNV	-	-	No	-	-	-	-
HDA3_1	HDA3	chrXVI	196323	C	T	1	SNV	['YPL184C']	['MRN1']	No	['Yes']	['Gly']	['Glu']	['-']
HIR2_1	HIR2	chrXVI	204398	G	GC	1	indel	['YPL181W']	['CTI6']	['FrameShift']	-	-	-	-
HIR2_1	HIR2	chrXVI	204399	G	A	1	SNV	['YPL181W']	['CTI6']	No	['Yes']	['Glu']	['Lys']	['-']
YBP1_2	YBP1	chrXVI	204754	G	A	1	SNV	['YPL181W']	['CTI6']	No	['Yes']	['Trp']	['Stop']	['-']
APL6_1	APL6	chrXVI	207044	G	T	1	SNV	['YPL180W']	['TCO89']	No	['Yes']	['Arg']	['Ser']	['-']
YAP1_4	YAP1	chrXVI	219522	G	T	1	SNV	['YPL175W']	['SPT14']	No	['Yes']	['Arg']	['Met']	['-']
SOD1_5C	SOD1	chrXVI	272725	T	C	1	SNV	['YPL148C']	['PPT2']	No	['Yes']	['Lys']	['Glu']	['-']
TPS1_5A	TPS1	chrXVI	289965	AC	A	1	indel	['YPL139C']	['UME1']	['FrameShift']	-	-	-	-
YAP1_4	YAP1	chrXVI	290513	G	A	1	SNV	['YPL139C']	['UME1']	No	['Yes']	['Ser']	['Phe']	['-']
VPS30_1	VPS30	chrXVI	290709	C	A	1	SNV	['YPL139C']	['UME1']	No	['Yes']	['Glu']	['Stop']	['-']
GLR1_2	GLR1	chrXVI	290754	C	A	1	SNV	['YPL139C']	['UME1']	No	['Yes']	['Glu']	['Stop']	['-']
YAP1_3	YAP1	chrXVI	307354	C	T	1	SNV	['YPL128C']	['TBF1']	No	['Yes']	['Gly']	['Ser']	['-']
RPE1_2	RPE1	chrXVI	323070	C	T	1	SNV	['YPL120W']	['VPS30']	No	['Yes']	['Pro']	['Ser']	['-']
HYR1_2	HYR1	chrXVI	335326	G	T	1	SNV	['YPL115C']	['BEM3']	No	['Yes']	['Thr']	['Lys']	['-']
ERG3_5D	ERG3	chrXVI	348783	T	C	1	SNV	['YPL108W']	['YPL108W']	No	['Yes']	['Leu']	['Pro']	['-']
SRN2_4	SRN2	chrXVI	358953	GTACATCACGTGGAA	G	1	indel	['YPL103C']	['FMP30']	['FrameShift']	-	-	-	-
VPS27_4	VPS27	chrXVI	396709	T	C	0.5	SNV	['YPL083C']	['SEN54']	No	['Yes']	['Lys']	['Arg']	['-']
NPT1_5C	NPT1	chrXVI	413507	C	A	1	SNV	['YPL075W']	['GCR1']	No	['Yes']	['Asp']	['Glu']	['-']
DOA4_4	DOA4	chrXVI	452115	TTG	T	1	indel	['YPL057C']	['SUR1']	['FrameShift']	-	-	-	-
SUM1_5C	SUM1	chrXVI	452266	GTTTTCTAGTGCTTTCATCAA	G	1	indel	['YPL057C']	['SUR1']	['FrameShift']	-	-	-	-
HOF1_2	HOF1	chrXVI	452291	GCAT	G	1	indel	['YPL057C']	['SUR1']	['noFrameShift']	-	-	-	-
CHS5_4	CHS5	chrXVI	452354	T	C	1	SNV	['YPL057C']	['SUR1']	No	['Yes']	['Tyr']	['Cys']	['-']
DOA1_1	DOA1	chrXVI	452514	C	G	1	SNV	['YPL057C']	['SUR1']	No	['Yes']	['Ala']	['Pro']	['-']
DIP5_3	DIP5	chrXVI	452517	T	TC	1	indel	['YPL057C']	['SUR1']	['FrameShift']	-	-	-	-
DIP5_3	DIP5	chrXVI	452518	T	A	1	SNV	['YPL057C']	['SUR1']	No	['Yes']	['Leu']	['Phe']	['-']
WT_3	wt	chrXVI	452581	C	CT	1	indel	['YPL057C']	['SUR1']	['FrameShift']	-	-	-	-
DAP1_1	DAP1	chrXVI	452587	TAAG	T	1	indel	['YPL057C']	['SUR1']	['noFrameShift']	-	-	-	-
DOA1_4	DOA1	chrXVI	452672	A	G	1	SNV	['YPL057C']	['SUR1']	No	['Yes']	['Leu']	['Pro']	['-']
DOA1_3	DOA1	chrXVI	452685	G	A	1	SNV	['YPL057C']	['SUR1']	No	['Yes']	['Arg']	['Cys']	['-']
HST1_5D	HST1	chrXVI	452706	TG	T	1	indel	['YPL057C']	['SUR1']	['FrameShift']	-	-	-	-
HST1_5A	HST1	chrXVI	452874	T	G	1	SNV	['YPL057C']	['SUR1']	No	['Yes']	['Thr']	['Pro']	['-']
CHS5_3	CHS5	chrXVI	453048	C	A	1	SNV	['YPL057C']	['SUR1']	No	['Yes']	['Glu']	['Stop']	['-']
OCA6_2	OCA6	chrXVI	456040	A	ATT	1	indel	['YPL054W']	['LEE1']	['FrameShift']	-	-	-	-
OCA6_2	OCA6	chrXVI	456047	A	T	1	SNV	['YPL054W']	['LEE1']	No	['Yes']	['Lys']	['Stop']	['-']
SKN7_4	SKN7	chrXVI	488022	G	T	1	SNV	['YPL033C']	['SRL4']	No	['Yes']	['Asp']	['Glu']	['-']
HST1_5A	HST1	chrXVI	508005	G	T	1	SNV	['YPL022W']	['RAD1']	No	['Yes']	['Glu']	['Stop']	['-']
SOD1_5D	SOD1	chrXVI	526065	A	T	1	SNV	['YPL015C']	['HST2']	No	['Yes']	['Phe']	['Leu']	['-']
WT_1	wt	chrXVI	536707	T	TTTC	1	indel	['YPL009C']	['TAE2']	['noFrameShift']	-	-	-	-
HIR1_4	HIR1	chrXVI	550038	T	G	1	SNV	['YPL005W']	['AEP3']	No	['Yes']	['Ile']	['Ser']	['-']
NPT1_5A	NPT1	chrXVI	555983	AT	A	1	indel	['CEN16']	['CEN16']	-	-	-	-	-
DAP1_1	DAP1	chrXVI	564684	A	G	1	SNV	['YPR004C']	['AIM45']	No	['Yes']	['Ser']	['Pro']	['-']
SRN2_3	SRN2	chrXVI	592519	C	A	1	SNV	['YPR016C']	['TIF6']	No	['Yes']	['Gly']	['Val']	['-']
TRX2_2	TRX2	chrXVI	609957	T	C	1	SNV	['YPR023C']	['EAF3']	No	['No']	['-']	['-']	['-0.184']
GRX3_4	GRX3	chrXVI	610047	A	C	1	SNV	-	-	No	-	-	-	-
TRR2_1	TRR2	chrXVI	610596	T	A	1	SNV	['YPR024W']	['YME1']	No	['Yes']	['Leu']	['Stop']	['-']
POL32_1	POL32	chrXVI	611852	A	T	1	SNV	['YPR024W']	['YME1']	No	['Yes']	['Lys']	['Stop']	['-']
VPS30_1	VPS30	chrXVI	612287	G	T	1	SNV	['YPR024W']	['YME1']	No	['Yes']	['Glu']	['Stop']	['-']
DAP1_4	DAP1	chrXVI	612929	A	G	1	SNV	-	-	No	-	-	-	-
NPT1_5A	NPT1	chrXVI	629034	TC	T	1	indel	['YPR030W']	['CSR2']	['FrameShift']	-	-	-	-
NPT1_5D	NPT1	chrXVI	643562	A	C	1	SNV	-	-	No	-	-	-	-
RPE1_2	RPE1	chrXVI	646016	GTC	G	1	indel	['YPR036W-A']	['YPR036W-A']	['FrameShift']	-	-	-	-
YOR_5C	YOR072W	chrXVI	655551	C	A	1	SNV	['YPR045C']	['THP3']	No	['No']	['-']	['-']	['0.163']
SKN7_3	SKN7	chrXVI	678658	C	G	0.5	SNV	-	-	No	-	-	-	-
NPT1_5A	NPT1	chrXVI	681087	TA	T	1	indel	-	-	-	-	-	-	-
SKN7_2	SKN7	chrXVI	702816	C	G	1	SNV	['YPR081C']	['GRS2']	No	['Yes']	['Trp']	['Cys']	['-']
HST1_2	HST1	chrXVI	705705	T	C	1	SNV	['YPR083W']	['MDM36']	No	['No']	['-']	['-']	['-0.2']
NPT1_5A	NPT1	chrXVI	732340	A	C	1	SNV	-	-	No	-	-	-	-
SOD1_5C	SOD1	chrXVI	733765	G	T	1	SNV	['YPR104C']	['FHL1']	No	['Yes']	['Ser']	['Tyr']	['-']
SKN7_3	SKN7	chrXVI	736987	C	A	0.5	SNV	['YPR105C']	['COG4']	No	['Yes']	['Gln']	['His']	['-']
HIR1_5B	HIR1	chrXVI	742985	G	C	1	SNV	['YPR108W']	['RPN7']	No	['Yes']	['Gly']	['Arg']	['-']
RPE1_5A	RPE1	chrXVI	754891	C	A	1	SNV	['YPR115W']	['RGC1']	No	['Yes']	['Phe']	['Leu']	['-']
SKN7_3	SKN7	chrXVI	755979	C	G	0.5	SNV	['YPR115W']	['RGC1']	No	['Yes']	['Pro']	['Arg']	['-']
HIR1_5C	HIR1	chrXVI	757170	G	GT	1	indel	['YPR115W']	['RGC1']	['FrameShift']	-	-	-	-
HIR1_5C	HIR1	chrXVI	757175	G	T	1	SNV	['YPR115W']	['RGC1']	No	['Yes']	['Val']	['Phe']	['-']
DOA4_2	DOA4	chrXVI	794383	C	A	1	SNV	['YPR131C']	['NAT3']	No	['Yes']	['Trp']	['Leu']	['-']
HOF1_3	HOF1	chrXVI	804755	A	T	1	SNV	['YPRCdelta18', 'YPRCTy1-2']	['YPRCdelta18', 'YPRCTy1-2']	No	['-', '-']	['-', '-']	['-', '-']	['-', '-']
HOF1_3	HOF1	chrXVI	804756	T	C	1	SNV	['YPRCdelta18', 'YPRCTy1-2']	['YPRCdelta18', 'YPRCTy1-2']	No	['-', '-']	['-', '-']	['-', '-']	['-', '-']
HOF1_3	HOF1	chrXVI	804761	G	T	1	SNV	['YPRCdelta18', 'YPRCTy1-2']	['YPRCdelta18', 'YPRCTy1-2']	No	['-', '-']	['-', '-']	['-', '-']	['-', '-']
HOF1_3	HOF1	chrXVI	804768	TGCA	T	1	indel	['YPRCdelta18', 'YPRCTy1-2']	['YPRCdelta18', 'YPRCTy1-2']	-	-	-	-	-
POL32_1	POL32	chrXVI	804978	A	AAAT	1	indel	['YPRCTy1-2']	['YPRCTy1-2']	-	-	-	-	-
APQ12_3	APQ12	chrXVI	814842	A	G	1	SNV	['YPR140W']	['TAZ1']	No	['Yes']	['Asp']	['Gly']	['-']
NPT1_5A	NPT1	chrXVI	827736	C	CT	1	indel	['YPR148C']	['YPR148C']	['FrameShift']	-	-	-	-
APQ12_3	APQ12	chrXVI	851273	A	G	0.5	SNV	['YPRCTy1-4', 'YPR158C-D']	['YPRCTy1-4', 'YPR158C-D']	No	['-', 'Yes']	['-', 'Ile']	['-', 'Thr']	['-', '-']
APQ12_3	APQ12	chrXVI	851274	T	C	0.5	SNV	['YPRCTy1-4', 'YPR158C-D']	['YPRCTy1-4', 'YPR158C-D']	No	['-', 'Yes']	['-', 'Ile']	['-', 'Val']	['-', '-']
APQ12_3	APQ12	chrXVI	851277	G	A	0.5	SNV	['YPRCTy1-4', 'YPR158C-D']	['YPRCTy1-4', 'YPR158C-D']	No	['-', 'Yes']	['-', 'Pro']	['-', 'Ser']	['-', '-']
APQ12_3	APQ12	chrXVI	851279	C	T	0.5	SNV	['YPRCTy1-4', 'YPR158C-D']	['YPRCTy1-4', 'YPR158C-D']	No	['-', 'Yes']	['-', 'Cys']	['-', 'Tyr']	['-', '-']
APQ12_3	APQ12	chrXVI	851282	A	C	0.5	SNV	['YPRCTy1-4', 'YPR158C-D']	['YPRCTy1-4', 'YPR158C-D']	No	['-', 'Yes']	['-', 'Ile']	['-', 'Ser']	['-', '-']
APQ12_3	APQ12	chrXVI	851289	T	G	0.5	SNV	['YPRCTy1-4', 'YPR158C-D']	['YPRCTy1-4', 'YPR158C-D']	No	['-', 'Yes']	['-', 'Lys']	['-', 'Gln']	['-', '-']
APQ12_3	APQ12	chrXVI	851291	T	C	0.5	SNV	['YPRCTy1-4', 'YPR158C-D']	['YPRCTy1-4', 'YPR158C-D']	No	['-', 'Yes']	['-', 'Asp']	['-', 'Gly']	['-', '-']
APQ12_3	APQ12	chrXVI	851292	C	T	0.5	SNV	['YPRCTy1-4', 'YPR158C-D']	['YPRCTy1-4', 'YPR158C-D']	No	['-', 'Yes']	['-', 'Asp']	['-', 'Asn']	['-', '-']
YAF9_3	YAF9	chrXVI	856854	A	C	0.5	SNV	['YPRWsigma3']	['YPRWsigma3']	No	['-']	['-']	['-']	['-']
HTZ1_1	HTZ1	chrXVI	872299	G	T	0.5	SNV	['YPR164W']	['MMS1']	No	['Yes']	['Glu']	['Stop']	['-']
SKN7_3	SKN7	chrXVI	873099	G	A	1	SNV	['YPR164W']	['MMS1']	No	['Yes']	['Trp']	['Stop']	['-']
YAP1_2	YAP1	chrXVI	879169	C	T	1	SNV	['YPR169W']	['JIP5']	No	['No']	['-']	['-']	['0.132']
DAP1_3	DAP1	chrXVI	911203	C	A	1	SNV	-	-	No	-	-	-	-
HYR1_4	HYR1	chrXVI	934190	G	T	1	SNV	['YPR197C', 'YPR198W']	['YPR197C', 'SGE1']	No	['Yes', 'Yes']	['Ala', 'Ala']	['Glu', 'Ser']	['-', '-']
YBT1_2	YBT1	chrXVI	934445	G	T	1	SNV	['YPR197C', 'YPR198W']	['YPR197C', 'SGE1']	No	['Yes', 'Yes']	['Ala', 'Ala']	['Glu', 'Ser']	['-', '-']
TRR2_2	TRR2	chrXVI	934877	T	C	1	SNV	['YPR198W']	['SGE1']	No	['Yes']	['Ser']	['Pro']	['-']
BRO1_3	BRO1	chrXVI	935106	C	G	1	SNV	['YPR198W']	['SGE1']	No	['Yes']	['Thr']	['Ser']	['-']
GLR1_4	GLR1	chrXVI	935403	T	C	1	SNV	['YPR198W']	['SGE1']	No	['Yes']	['Met']	['Thr']	['-']
YBP1_4	YBP1	mitDNA	547	TTCTTAATTAAATTA	T	1	indel	-	-	-	-	-	-	-
GYP1_4	GYP1	mitDNA	9837	A	T	1	SNV	-	-	No	-	-	-	-
TRR2_1	TRR2	mitDNA	10408	G	GC	1	indel	-	-	-	-	-	-	-
HDA3_1	HDA3	mitDNA	12779	T	C	1	SNV	-	-	No	-	-	-	-
GYP1_1	GYP1	mitDNA	13751	A	AT	1	indel	-	-	-	-	-	-	-
WT_5A	wt	mitDNA	16626	C	T	1	SNV	['Q0055', 'Q0060', 'Q0065', 'Q0070', 'Q0045', 'Q0045_mRNA', 'Q0055_mRNA', 'Q0060_mRNA', 'Q0065_mRNA', 'Q0070_mRNA']	['AI2', 'AI3', 'AI4', 'AI5_ALPHA', 'COX1', 'Q0045_mRNA', 'Q0055_mRNA', 'Q0060_mRNA', 'Q0065_mRNA', 'Q0070_mRNA']	No	['Yes', 'Yes', 'Yes', 'Yes', 'Yes', '-', '-', '-', '-', '-']	['Pro', 'Pro', 'Pro', 'Pro', 'Pro', '-', '-', '-', '-', '-']	['Ser', 'Ser', 'Ser', 'Ser', 'Ser', '-', '-', '-', '-', '-']	['-', '-', '-', '-', '-', '-', '-', '-', '-', '-']
TPS1_3	TPS1	mitDNA	17712	A	ATT	1	indel	['Q0055', 'Q0060', 'Q0065', 'Q0070', 'Q0045', 'Q0045_mRNA', 'Q0055_mRNA', 'Q0060_mRNA', 'Q0065_mRNA', 'Q0070_mRNA']	['AI2', 'AI3', 'AI4', 'AI5_ALPHA', 'COX1', 'Q0045_mRNA', 'Q0055_mRNA', 'Q0060_mRNA', 'Q0065_mRNA', 'Q0070_mRNA']	['FrameShift', 'FrameShift', 'FrameShift', 'FrameShift', 'FrameShift', 'nonCoding', 'nonCoding', 'nonCoding', 'nonCoding', 'nonCoding']	-	-	-	-
TRR2_1	TRR2	mitDNA	20288	TG	T	1	indel	['Q0065', 'Q0070', 'Q0045', 'Q0045_mRNA', 'Q0065_mRNA', 'Q0070_mRNA']	['AI4', 'AI5_ALPHA', 'COX1', 'Q0045_mRNA', 'Q0065_mRNA', 'Q0070_mRNA']	['FrameShift', 'FrameShift', 'FrameShift', 'nonCoding', 'nonCoding', 'nonCoding']	-	-	-	-
BRO1_2	BRO1	mitDNA	26057	TA	T	1	indel	['Q0045', 'Q0045_mRNA']	['COX1', 'Q0045_mRNA']	['FrameShift', 'nonCoding']	-	-	-	-
HST1_3	HST1	mitDNA	30581	A	AC	1	indel	-	-	-	-	-	-	-
HIR1_5C	HIR1	mitDNA	30972	AT	A	1	indel	['Q0092']	['Q0092']	['FrameShift']	-	-	-	-
SUM1_5B	SUM1	mitDNA	32178	A	AT	1	indel	-	-	-	-	-	-	-
GRX3_4	GRX3	mitDNA	32878	CT	C	1	indel	-	-	-	-	-	-	-
DEG1_1	DEG1	mitDNA	44156	G	C	1	SNV	-	-	No	-	-	-	-
DEG1_2	DEG1	mitDNA	44156	G	C	1	SNV	-	-	No	-	-	-	-
DEG1_3	DEG1	mitDNA	44156	G	C	1	SNV	-	-	No	-	-	-	-
RPE1_5B	RPE1	mitDNA	54569	AG	A	1	indel	-	-	-	-	-	-	-
MON1_4	MON1	mitDNA	59204	C	CT	1	indel	['21S_rRNA']	['21S_rRNA']	-	-	-	-	-
NPT1_1	NPT1	mitDNA	61673	C	T	1	SNV	['21S_rRNA', 'Q0160']	['21S_rRNA', 'SCEI']	No	['-', 'Yes']	['-', 'Pro']	['-', 'Ser']	['-', '-']
WT_1	wt	mitDNA	62998	AT	A	1	indel	-	-	-	-	-	-	-
DAP1_4	DAP1	mitDNA	63582	TTAAGTATAAGTA	T	1	indel	-	-	-	-	-	-	-
GYP1_1	GYP1	mitDNA	65357	T	A	1	SNV	-	-	No	-	-	-	-
SAP155_3	SAP155	mitDNA	67875	T	TA	1	indel	-	-	-	-	-	-	-
NPT1_5D	NPT1	mitDNA	68632	TTAGTA	T	1	indel	-	-	-	-	-	-	-
ERG3_5A	ERG3	mitDNA	71335	ATATT	A	1	indel	-	-	-	-	-	-	-
HDA3_3	HDA3	mitDNA	71926	T	A	1	SNV	-	-	No	-	-	-	-
BRO1_4	BRO1	mitDNA	84255	C	CG	1	indel	-	-	-	-	-	-	-
NPT1_5C	NPT1	mitDNA	85640	C	CCTATA	1	indel	['RPM1', 'Q0297']	['RPM1', 'Q0297']	['nonCoding', 'FrameShift']	-	-	-	-

## Sheet: Supplementary Table 6
Supplementary Table 6: Ploidy and copy number variants across evolved strains
			Ploidy of chromosomes
StrainID	DeletedGene	BasePloidy	chrI	chrII	chrIII	chrIV	chrV	chrVI	chrVII	chrVIII	chrIX	chrX	chrXI	chrXII	chrXIII	chrXIV	chrXV	chrXVI
ALD5_1	ALD5	1	1	1	1	1	1	1	1	1	1	1	1	1	1	1	1	1
ALD5_2	ALD5	1	1	1	1	1	1	1	1	1	1	1	2	1	1	1	1	1
ALD5_3	ALD5	1	1	1	1	1	1	1	1	1	1	1	1	1	1	1	1	1
ALD5_4	ALD5	2	2	2	2	2	2	2	2	2	2	2	2	2	2	2	2	2
APL6_1	APL6	1	1	1	1	1	1	1	1	1	1	1	1	1	1	1	1	1
APL6_3	APL6	1	1	1	1	1	1	1	1	1	1	1	1	1	1	1	1	1
APM3_1	APM3	1	1	1	1	1	1	1	1	1	1	1	1	1	1	1	1	1
APQ12_1	APQ12	1	1	1	1	1	1	1	1	1	1	1	1	1	1	1	1	1
APQ12_2	APQ12	1	1	1	1	1	1	1	1	1	1	1	2	1	1	1	1	1
APQ12_3	APQ12	2	2	2	2	2	2	2	2	2	2	2	2	2	2	1	1	start-810000:2; 810000-845000:1; 845000-end:2
APQ12_4	APQ12	1	1	1	1	1	1	1	1	1	1	1	2	1	1	1	1	1
ATG36_1	ATG36	1	1	1	1	1	1	1	1	1	1	1	1	1	1	1	1	1
ATG36_2	ATG36	1	1	1	1	1	1	1	1	1	1	1	1	1	1	1	1	1
ATG36_3	ATG36	1	1	1	1	1	1	1	1	1	1	1	1	1	1	1	1	1
ATG36_4	ATG36	1	1	1	1	1	1	1	1	1	1	1	1	1	1	1	1	1
BRO1_1	BRO1	1	1	1	1	1	1	1	1	1	1	1	1	start-593000:2; 593000-end:1	1	1	1	start-57000:2; 57000-end:1
BRO1_2	BRO1	1	1	1	1	1	1	1	1	1	1	1	1	start-407800:2; 407800-end:1	1	1	1	1
BRO1_3	BRO1	1	1	1	1	1	1	1	1	1	1	1	1	1	1	1	1	1
BRO1_4	BRO1	1	1	1	1	1	1	1	1	1	1	1	1	1	1	1	1	1
BUL1_1	BUL1	1	1	1	1	1	1	1	1	1	1	1	1	1	1	1	1	1
BUL1_2	BUL1	1	1	1	1	1	1	1	1	1	1	1	1	1	1	1	1	1
BUL1_3	BUL1	1	1	1	1	1	1	1	1	1	1	1	1	1	1	1	1	1
BUL1_4	BUL1	1	1	1	1	1	1	1	1	1	1	1	1	1	1	1	1	1
CHS5_2	CHS5	1	1	2	1	2	1	start-210500:2; 210500-end:1	1	1	2	2	2	2	2	1	1	2
CHS5_3	CHS5	1	1	1	1	start-805000:1; BREAK; 805000-1096000:2; 1096000-end:1	1	1	1	1	1	1	1	1	1	1	1	1
CHS5_4	CHS5	1	1	1	1	1	1	1	1	1	1	1	2	2	1	1	start-1057500:1; 1057500-end:0	1
COG7_1	COG7	1	1	1	1	1	1	1	1	1	1	1	1	1	1	1	1	1
COG7_3	COG7	1	1	1	1	1	1	1	1	1	1	1	1	1	1	1	1	1
COG7_4	COG7	1	1	1	1	1	1	1	1	1	1	1	1	1	1	1	1	1
DAP1_1	DAP1	1	1	1	1	1	1	1	1	1	1	1	1	1	1	1	1	1
DAP1_2	DAP1	1	1	1	1	1	1	1	1	1	1	1	1	1	1	1	1	1
DAP1_3	DAP1	1	1	1	1	1	1	1	1	1	1	1	2	start-490000:2; 490000-end:1	1	1	1	1
DAP1_4	DAP1	1	1	1	1	1	1	1	1	1	1	1	2	1	1	1	1	1
DEG1_1	DEG1	2	2	2	2	2	2	2	2	2	2	2	2	2	2	2	2	2
DEG1_2	DEG1	1	1	1	1	1	1	1	1	1	1	1	1	1	1	1	1	1
DEG1_3	DEG1	1	1	1	1	1	1	1	1	1	1	1	1	1	1	1	1	1
DIP5_1	DIP5	1	1	1	2	1	1	1	1	1	1	1	1	2	1	1	1	1
DIP5_2	DIP5	1	1	1	1	1	1	1	1	1	1	1	1	1	1	1	1	1
DIP5_3	DIP5	1	1	1	1	1	1	1	1	1	1	1	1	1	1	1	1	1
DIP5_4	DIP5	1	1	1	1	start-982000:1; BREAK; 982000-1096000:2; 1096000-end:1	1	1	1	1	1	1	1	1	1	1	1	1
DOA1_1	DOA1	2	2	2	2	2	2	2	2	2	2	2	2	2	2	2	2	2
DOA1_2	DOA1	1	1	1	1	1	1	1	1	1	1	1	1	1	1	1	1	1
DOA1_3	DOA1	1	1	1	1	1	1	1	1	1	1	1	1	1	1	1	1	1
DOA1_4	DOA1	1	1	1	1	1	1	1	1	1	1	1	1	1	1	1	1	1
DOA4_1	DOA4	1	1	1	1	1	1	1	1	1	1	1	1	start-490000:2; 490000-end:1	1	1	1	1
DOA4_2	DOA4	1	1	1	1	1	1	1	1	1	1	1	1	start-490000:2; 490000-end:1	1	1	1	1
DOA4_3	DOA4	1	1	1	1	1	1	1	1	1	1	1	1	start-216000:2; 216000-end:1	1	1	1	start-57000:2; 57000-end:1
DOA4_4	DOA4	1	1	1	1	1	1	1	1	1	1	1	1	start-490000:2; 490000-end:1	1	1	1	1
EMC5_1	EMC5	1	1	1	1	1	1	1	1	1	1	1	1	1	1	1	1	1
EMC5_2	EMC5	1	1	1	1	1	1	1	1	1	1	1	1	1	1	1	1	1
EMC5_3	EMC5	1	1	1	1	1	1	1	1	1	1	1	1	1	1	1	start-1057300:1; 1057300-end:0	1
EMC5_4	EMC5	1	1	1	1	1	1	1	1	1	1	1	1	1	2	1	1	1
ERG3_3	ERG3	1	1	1	1	1	1	1	1	1	1	1	1	1	1	1	1	1
ERG3_5A	ERG3	1	1	1	1	1	1	1	1	1	1	1	1	1	1	1	1	1
ERG3_5B	ERG3	1	1	1	1	1	1	1	1	1	1	1	1	1	2	1	1	1
ERG3_5C	ERG3	1	1	1	1	1	1	1	1	1	1	1	1	1	1	1	1	1
ERG3_5D	ERG3	1	1	1	1	1	1	1	1	1	1	1	1	1	1	1	1	1
GLR1_1	GLR1	1	1	1	1	1	1	1	1	1	1	1	1	1	1	1	1	1
GLR1_2	GLR1	1	1	1	1	1	1	1	1	1	1	1	1	1	1	1	1	1
GLR1_3	GLR1	1	1	1	1	1	1	1	1	1	1	1	1	1	1	1	1	1
GLR1_4	GLR1	1	1	1	2	1	1	1	1	1	1	1	2	1	1	1	1	1
GRX3_1	GRX3	1	1	1	1	1	1	1	1	1	1	1	2	1	1	1	1	1
GRX3_2	GRX3	1	1	1	1	1	1	1	1	1	1	1	2	1	1	1	1	1
GRX3_3	GRX3	1	1	1	1	1	1	1	1	1	1	1	2	1	1	1	1	1
GRX3_4	GRX3	1	1	1	1	1	1	1	1	1	1	1	1	1	1	1	1	1
GYP1_1	GYP1	1	1	1	1	1	1	1	1	1	1	1	2	2	1	1	1	1
GYP1_2	GYP1	1	1	1	1	1	1	1	1	1	1	1	2	1	1	1	1	1
GYP1_3	GYP1	1	1	1	1	1	1	1	1	1	1	1	2	start-490000:2; 490000-end:1	1	1	1	1
GYP1_4	GYP1	1	1	1	1	1	1	1	1	1	1	1	2	start-103400:3; 103400-490000:2; 490000-end:1	1	1	1	1
HDA3_1	HDA3	1	1	1	1	1	1	1	1	1	1	1	2	1	1	1	1	1
HDA3_2	HDA3	1	1	1	1	1	1	1	1	1	1	1	2	1	1	1	1	1
HDA3_3	HDA3	1	1	1	1	1	1	1	1	1	1	1	2	1	1	1	1	1
HDA3_4	HDA3	1	1	1	1	1	1	1	1	1	1	1	1	1	1	1	1	1
HIR1_1	HIR1	1	start-32150:2; 32150-end: 1	1	1	1	1	1	1	1	1	1	1	1	1	1	start-1042500:1; 1042500-end:0	1
HIR1_3	HIR1	1	1	1	1	start-992000:1; 992000-1096000:2; 1096000-end:1	1	1	1	1	1	1	2	1	1	1	1	1
HIR1_4	HIR1	1	1	1	1	start-992000:1; 992000-1096000:2; 1096000-end:1	1	1	1	1	1	1	1	1	1	1	1	1
HIR1_5A	HIR1	1	1	1	1	1	1	1	1	1	1	1	1	1	1	1	1	1
HIR1_5B	HIR1	1	1	1	1	1	1	1	1	1	1	1	1	1	1	1	1	1
HIR1_5C	HIR1	1	1	1	1	1	1	1	1	1	1	1	1	1	1	1	1	1
HIR1_5D	HIR1	1	1	1	1	1	1	1	1	1	1	1	2	1	1	1	1	start-25900:1; 25900-26600:2; 26600-62000:3; 62000-74500:2; 74500-end:1
HIR2_1	HIR2	1	1	1	2	1	1	1	1	1	1	1	1	1	1	1	1	1
HIR2_3	HIR2	1	1	1	1	start-992000:1; 992000-1096000:2; 1096000-end:1	1	1	1	1	1	1	2	1	1	1	1	2
HIR2_5A	HIR2	1	1	1	1	1	1	1	1	1	1	1	1	1	1	1	start-1057300:1; 1057300-end:0	1
HIR2_5B	HIR2	1	1	1	1	start-1020700:2; 1020700-end:1	start-449000:1; 449000-end:2	1	1	1	1	1	1	start-706400:2; 706400-end:1	1	1	1	1
HOF1_1	HOF1	2	2	3	start-124500:2; 124500-148500:3; 148500-end:2	2	2	2	2	2	3	2	2	2	2	1	1	3
HOF1_2	HOF1	1	1	1	1	1	1	1	1	1	1	1	2	1	1	start-35500:0; 35500-end:1	1	1
HOF1_3	HOF1	1	1	1	2	1	1	1	1	1	1	1	2	1	1	1	1	1
HOF1_4	HOF1	2	2	2	2	2	2	2	2	2	2	2	4	2	2	2	2	2
HST1_2	HST1	1	1	1	1	1	1	1	1	1	1	1	2	1	1	1	1	1
HST1_3	HST1	1	1	1	1	1	1	1	1	1	1	1	1	1	1	1	1	1
HST1_5A	HST1	1	1	1	1	1	1	1	1	1	1	1	1	1	1	1	1	1
HST1_5B	HST1	1	1	1	1	1	1	1	1	1	1	1	1	1	1	1	1	1
HST1_5C	HST1	1	1	1	1	1	1	1	1	1	1	1	1	1	1	1	1	1
HST1_5D	HST1	1	1	2	1	1	1	1	1	1	2	1	1	1	1	1	1	1
HTZ1_1	HTZ1	2	1	2	2	2	2	2	2	2	2	2	2	2	2	2	2	start-810000:2; 810000-845000:1; 845000-end:2
HTZ1_2	HTZ1	2	1	2	start-124500:2; 124500-148500:3; 148500-end:2	2	2	2	2	2	2	2	2	2	2	1	2	start-810000:2; 810000-845000:1; 845000-end:2
HTZ1_3	HTZ1	2	start-31000:4; 31000-end:3	3	2	start-1384000:2; 1384000-end:1	2	2	2	2	2	2	2	2	2	1	start-1042800:2; 1042800-end:1	start-810000:2; 810000-845000:1; 845000-end:2
HTZ1_4	HTZ1	1	1	2	2	1	1	1	1	1	1	1	2	2	1	1	1	1
HYR1_1	HYR1	1	1	1	1	1	1	1	1	1	1	1	1	start-95000:2; 95000-end:1	1	1	1	1
HYR1_2	HYR1	1	1	1	1	1	1	1	1	1	1	1	1	1	1	1	1	start-845000:1; 845000-end:2
HYR1_3	HYR1	1	1	1	1	1	1	1	1	1	1	1	2	1	1	1	1	1
HYR1_4	HYR1	1	1	1	1	1	1	1	1	1	1	1	1	1	1	1	1	1
MON1_1	MON1	1	1	1	1	1	1	1	1	1	1	1	2	1	1	1	1	1
MON1_2	MON1	1	1	1	1	1	1	1	1	1	1	1	1	1	1	1	1	1
MON1_3	MON1	1	1	1	1	1	1	1	1	1	1	1	2	start-259400:2; 259400-end:1	1	1	1	1
MON1_4	MON1	1	1	1	1	1	1	1	1	1	1	1	1	1	1	1	1	1
NPT1_1	NPT1	1	1	1	1	1	1	1	1	1	1	1	1	1	1	1	1	1
NPT1_4	NPT1	1	1	1	1	1	1	1	1	1	1	1	2	1	1	1	1	1
NPT1_5A	NPT1	1	1	1	1	1	1	1	1	1	1	1	1	2	1	1	1	1
NPT1_5B	NPT1	1	1	1	1	1	1	1	1	1	1	1	1	1	1	1	1	1
NPT1_5C	NPT1	1	1	1	1	1	1	1	1	1	1	1	1	1	1	1	1	1
NPT1_5D	NPT1	1	1	1	1	1	1	1	1	1	1	1	1	1	1	1	1	1
OCA6_2	OCA6	2	2	2	2	2	2	2	2	2	2	2	2	2	2	2	2	2
OCA6_3	OCA6	1	1	1	1	1	1	1	1	1	1	1	1	1	1	1	1	1
OCA6_4	OCA6	1	1	1	1	1	1	1	1	1	1	1	1	1	1	1	1	1
POL32_1	POL32	1	1	1	1	1	start-449000:1; 449000-end:2	1	1	1	1	1	1	1	1	1	1	1
POL32_3	POL32	4	4	4	4	4	4	4	4	4	4	4	4	4	4	4	4	4
RPE1_2	RPE1	1	1	1	1	1	1	1	1	1	1	1	1	1	1	1	1	1
RPE1_5A	RPE1	1	1	1	1	1	1	1	1	1	1	1	2	1	1	1	start-1062200:1; 1062200-end:0	1
RPE1_5B	RPE1	1	1	1	1	1	1	1	1	1	1	1	2	1	1	1	1	1
RPE1_5D	RPE1	1	1	1	1	1	1	1	1	1	1	1	2	1	1	1	1	1
SAP155_1	SAP155	1	1	1	1	1	1	1	1	1	1	1	1	1	1	1	1	1
SAP155_2	SAP155	1	1	1	1	1	1	1	1	1	1	1	2	1	1	1	1	1
SAP155_3	SAP155	1	1	1	1	1	1	1	1	1	1	1	2	1	1	1	1	1
SAP155_4	SAP155	1	1	1	1	1	1	1	1	1	1	1	1	1	1	1	1	1
SKN7_1	SKN7	2	1	2	3	3	start-449000:2; 449000-end:3	2	start-779000:2; 779000-end:1	3	2	2	3	start-901000:2;901000 -1260000:1; 1260000-end:2	2	2	2	2
SKN7_2	SKN7	1	1	1	1	1	1	1	1	1	1	1	2	1	1	1	1	1
SKN7_3	SKN7	1	1	start-223000:1; 223000-265000:2; 265000-end:1	1	1	1	1	1	1	1	1	2	start-215000:2; 215000-end:1	start-185000:2; 185000-end:1	1	1	start-560500:1; 560500-810500:2; 810500-end:1
SKN7_4	SKN7	1	1	1	1	1	1	1	1	1	1	1	1	1	1	1	1	1
SOD1_5A	SOD1	1	1	2	1	1	1	1	1	1	1	1	1	1	1	1	1	1
SOD1_5C	SOD1	1	1	1	1	1	1	1	1	1	1	1	1	1	1	1	1	1
SOD1_5D	SOD1	1	1	1	1	1	1	1	1	1	1	1	1	1	1	1	1	1
SRN2_1	SRN2	1	1	1	1	1	1	1	1	1	1	1	1	1	1	1	1	start-845000:1; 845000-end:2
SRN2_2	SRN2	1	1	1	1	1	1	1	1	1	1	1	1	1	1	1	1	1
SRN2_3	SRN2	1	1	1	1	1	1	1	1	1	1	1	1	1	1	1	1	1
SRN2_4	SRN2	1	1	1	1	1	1	1	1	1	1	1	1	1	1	1	1	1
SUM1_1	SUM1	1	1	1	1	1	1	1	1	1	1	1	2	1	1	1	1	2
SUM1_4	SUM1	1	1	1	1	1	1	1	1	1	1	1	1	1	1	1	start-1057400:1; 1057400-end:0	1
SUM1_5A	SUM1	1	1	1	1	1	1	1	1	1	1	1	1	1	1	1	1	1
SUM1_5B	SUM1	1	1	1	1	1	1	1	1	1	1	1	1	1	1	1	1	1
SUM1_5C	SUM1	1	1	1	1	1	1	1	1	1	1	1	1	1	1	1	1	1
TKL1_1	TKL1	1	1	1	1	1	1	1	1	1	2	1	1	1	1	1	1	1
TKL1_2	TKL1	1	1	1	1	1	1	1	1	1	1	1	1	1	1	1	1	1
TKL1_4	TKL1	1	1	1	1	1	1	1	1	1	1	1	1	1	1	1	1	1
TPS1_3	TPS1	1	1	1	1	1	1	1	1	1	1	1	2	1	1	1	1	1
TPS1_5A	TPS1	1	1	1	1	1	1	1	1	1	1	1	1	1	1	1	1	1
TPS1_5B	TPS1	1	1	1	1	1	1	1	1	1	1	1	1	1	1	1	1	1
TPS1_5C	TPS1	1	1	1	1	1	1	1	1	1	1	1	1	1	1	1	1	1
TPS1_5D	TPS1	1	1	1	1	1	1	1	1	1	1	1	1	1	1	1	1	1
TRR1_5B	TRR1	1	1	1	1	1	1	1	start-563000:2; 563000-820000:1; 820000-end:2	1	1	1	1	1	1	1	1	1
TRR1_5C	TRR1	1	1	2	1	1	1	1	2	1	1	1	2	1	1	1	1	1
TRR1_5D	TRR1	1	1	2	1	2	1	1	2	1	1	1	2	1	1	1	1	1
TRR2_1	TRR2	1	1	1	1	1	1	1	1	1	1	1	1	1	1	1	1	1
TRR2_2	TRR2	1	1	1	1	1	1	1	1	1	1	1	1	1	1	1	1	1
TRR2_3	TRR2	1	1	1	1	1	1	1	1	1	1	1	1	1	1	1	1	1
TRR2_4	TRR2	2	2	2	2	2	2	2	2	2	2	2	2	2	2	2	2	2
TRX2_1	TRX2	1	1	1	1	1	1	1	1	1	1	1	2	1	1	1	1	1
TRX2_2	TRX2	1	1	1	1	1	1	1	1	1	1	1	1	1	1	1	1	1
TRX2_3	TRX2	1	1	1	1	start-992000:1; 992000-1096000:2; 1096000-end:1	1	1	1	1	1	1	1	1	1	1	1	1
TRX2_4	TRX2	1	1	1	1	1	1	1	1	1	1	1	1	1	1	1	1	1
VPS27_3	VPS27	1	1	1	1	1	1	1	1	1	1	1	1	1	1	1	1	1
VPS27_4	VPS27	1	1	1	2	1	1	1	1	1	1	1	1	1	1	1	1	start-810000:2; 810000-845000:1; 845000-end:2
VPS30_1	VPS30	1	1	1	1	1	1	1	1	1	1	1	2	1	1	1	1	1
VPS30_2	VPS30	1	2	1	1	1	1	1	1	1	1	1	2	1	1	1	1	1
VPS30_3	VPS30	1	1	1	1	1	1	1	1	1	1	1	1	1	1	1	1	1
VPS8_2	VPS8	1	1	1	1	1	1	1	1	1	1	1	1	1	1	1	1	1
WT_1	wt	1	1	1	1	1	1	1	1	1	1	1	1	1	1	1	1	1
WT_2	wt	1	1	1	1	1	1	1	1	1	1	1	2	1	1	1	1	1
WT_3	wt	1	1	1	1	1	1	1	1	1	1	1	2	1	1	1	1	1
WT_4	wt	1	1	1	1	1	1	1	1	1	1	1	1	1	1	1	1	1
WT_5A	wt	1	1	1	1	1	1	1	1	1	1	1	1	1	1	1	1	1
WT_5B	wt	1	1	1	1	1	1	1	1	1	1	1	1	1	1	1	1	1
WT_5C	wt	1	1	1	1	1	1	1	1	1	1	1	1	1	1	1	1	1
WT_5D	wt	1	1	1	1	1	1	1	1	1	1	1	1	1	1	1	1	1
YAF9_1	YAF9	2	2	2	2	2	2	2	2	2	2	2	2	2	2	1	2	start-810000:2; 810000-845000:1; 845000-end:2
YAF9_2	YAF9	2	2	2	2	2	2	2	start-563000:2; 563000-820000:1; 820000-end:2	2	2	2	2	2	2	1	1	start-810000:2; 810000-845000:1; 845000-end:3
YAF9_3	YAF9	2	2	2	2	2	2	2	2	2	2	2	2	2	2	1	2	start-810000:2; 810000-845000:1; 845000-end:4
YAF9_4	YAF9	2	2	2	3	2	2	2	2	2	2	2	2	3	2	1	2	2
YAP1_1	YAP1	1	1	1	1	1	1	1	1	1	1	1	1	1	1	1	1	2
YAP1_2	YAP1	1	1	1	1	1	1	1	1	1	1	1	2	start-490000:2; 490000-end:1	1	1	1	1
YAP1_3	YAP1	1	1	1	1	1	1	1	1	1	1	1	2	1	1	1	1	1
YAP1_4	YAP1	1	1	1	1	1	1	1	1	1	1	1	1	1	1	1	1	1
YBP1_1	YBP1	1	1	1	1	1	1	1	1	1	1	1	1	1	1	1	1	1
YBP1_2	YBP1	1	1	1	1	1	1	1	1	1	1	1	1	1	1	1	1	1
YBP1_3	YBP1	1	1	1	1	1	1	1	1	1	1	1	2	1	1	1	1	1
YBP1_4	YBP1	1	1	1	1	1	1	1	1	1	1	1	1	1	1	1	1	1
YBT1_1	YBT1	1	1	1	1	1	1	1	1	1	1	1	2	1	1	1	1	2
YBT1_2	YBT1	1	1	1	1	1	1	1	1	1	1	1	1	1	1	1	1	1
YBT1_3	YBT1	1	1	start-801800:1; 801800-end:0	1	1	1	1	1	1	1	1	2	1	1	1	1	1
YBT1_4	YBT1	1	1	1	1	1	1	1	1	1	1	1	1	1	1	1	start-1057550:1; 1057550-end:0	1
YHR_1	YHR045W	1	1	1	1	1	1	1	1	1	1	1	2	1	1	1	1	1
YHR_2	YHR045W	1	1	1	1	1	1	1	1	1	1	1	2	1	1	1	1	1
YHR_3	YHR045W	1	1	1	1	start-992000:1; 992000-1096000:2; 1096000-end:1	1	1	1	1	1	1	1	1	1	1	1	1
YHR_4	YHR045W	1	1	1	1	1	1	1	1	1	1	1	2	1	1	1	1	1
YOR_2	YOR072W	1	1	1	1	1	1	1	1	1	1	1	1	1	1	1	1	1
YOR_3	YOR072W	1	1	1	1	1	1	1	1	1	1	1	1	1	1	1	1	1
YOR_5C	YOR072W	1	1	1	1	1	1	1	1	1	1	1	2	1	1	1	1	1
YOR_5D	YOR072W	2	3	3	3	2	2	2	2	2	3	2	3	3	3	2	2	3

## Sheet: Supplementary Table 7
Supplementary Table 7: GO enrichment test of mutated processes across all samples
Enrichment of each mutated GO category across all evolved strains as calculated by the competitive GO enrichment test from the R package edgeR.
GO category	NGenes	Direction	PValue	FDR
Hrd1p ubiquitin ligase ERAD-M complex	2	Up	1.06168e-15	2.13505e-12
cellular iron ion homeostasis	7	Up	7.31218e-12	7.3524e-09
Hrd1p ubiquitin ligase complex	1	Up	7.90761e-09	3.58974e-06
inositol phosphoceramide synthase complex	1	Up	1.07103e-08	3.58974e-06
inositol phosphoceramide synthase activity	1	Up	1.07103e-08	3.58974e-06
mannosyl diphosphorylinositol ceramide metabolic process	1	Up	1.07103e-08	3.58974e-06
luminal surveillance complex	1	Up	1.47248e-08	4.23023e-06
response to amino acid	3	Up	1.98046e-08	4.97837e-06
iron import into the mitochondrion	1	Up	2.25769e-08	5.04468e-06
positive regulation of stress-activated MAPK cascade	3	Up	2.99376e-08	6.02045e-06
Set3 complex	4	Up	5.73913e-08	1.04141e-05
pyridoxal phosphate transport	1	Up	6.2143e-08	1.04141e-05
retrograde protein transport, ER to cytosol	4	Up	9.15554e-08	1.41629e-05
Ubp3-Bre5 deubiquitination complex	2	Up	1.6802e-07	2.25259e-05
regulation of ER to Golgi vesicle-mediated transport	2	Up	1.6802e-07	2.25259e-05
nicotinamide riboside transmembrane transporter activity	1	Up	4.42103e-07	5.22981e-05
nicotinamide riboside transport	1	Up	4.42103e-07	5.22981e-05
extrinsic component of plasma membrane	2	Up	1.14006e-06	0.00012737
sphingolipid biosynthetic process	4	Up	1.11208e-05	0.00117705
membrane	171	Up	3.81802e-05	0.00380722
Rpd3L-Expanded complex	11	Up	3.97571e-05	0.00380722
serine-type endopeptidase activity	1	Up	5.59032e-05	0.00468422
protein autoprocessing	1	Up	5.59032e-05	0.00468422
protein processing	1	Up	5.59032e-05	0.00468422
5-amino-1-ribofuranosylimidazole-4-carboxamide transmembrane transporter activity	2	Up	6.96327e-05	0.00518634
5-amino-1-ribofuranosylimidazole-4-carboxamide transmembrane transport	2	Up	6.96327e-05	0.00518634
thiamine transport	2	Up	6.96327e-05	0.00518634
protein deubiquitination	4	Up	8.62733e-05	0.00619627
mitochondrial inner membrane	23	Up	8.99162e-05	0.00623523
histone deacetylation	10	Up	0.000126677	0.00718028
endoplasmic reticulum unfolded protein response	2	Up	0.0001294	0.00718028
protein insertion into mitochondrial membrane	1	Up	0.000132109	0.00718028
mannosyl-inositol phosphorylceramide biosynthetic process	1	Up	0.000132109	0.00718028
cellular potassium ion homeostasis	1	Up	0.000132109	0.00718028
obsolete mitochondrial respiratory chain complex III biogenesis	1	Up	0.000132109	0.00718028
positive regulation of mitochondrial translation	1	Up	0.000132109	0.00718028
regulation of retrograde vesicle-mediated transport, Golgi to ER	1	Up	0.000132109	0.00718028
inositol phosphoceramide metabolic process	2	Up	0.000150255	0.00795168
iron-sulfur cluster assembly	2	Up	0.000216885	0.0111835
protein tyrosine kinase activity	2	Up	0.000259168	0.0127119
peptidyl-tyrosine phosphorylation	2	Up	0.000259168	0.0127119
Hrd1p ubiquitin ligase ERAD-L complex	7	Up	0.00029864	0.0142992
regulation of response to osmotic stress	1	Up	0.00031316	0.0146457
late endosome	2	Up	0.000384081	0.0175543
transferase activity, transferring phosphorus-containing groups	2	Up	0.000422575	0.0188844
negative regulation of meiotic nuclear division	3	Up	0.000766006	0.0334878
integral component of membrane	118	Up	0.00104293	0.0446243
ion transport	15	Up	0.0011984	0.050208
cysteine-type peptidase activity	4	Up	0.0015431	0.0633301
nucleobase transmembrane transporter activity	3	Up	0.00186641	0.075067
ubiquitin-protein transferase activity	13	Up	0.00227206	0.0895906
protein serine/threonine/tyrosine kinase activity	2	Up	0.00245915	0.095103
iron ion homeostasis	7	Up	0.00257535	0.0977174
glycosphingolipid biosynthetic process	2	Up	0.00355836	0.124416
protein autoubiquitination	3	Up	0.00368447	0.124416
protein ubiquitination	15	Up	0.00385521	0.124416
arginine transmembrane transporter activity	1	Up	0.00408329	0.124416
biotin carboxylase activity	1	Up	0.00408329	0.124416
acetyl-CoA carboxylase activity	1	Up	0.00408329	0.124416
MAP-kinase scaffold activity	1	Up	0.00408329	0.124416
MAP kinase kinase activity	1	Up	0.00408329	0.124416
malonyl-CoA biosynthetic process	1	Up	0.00408329	0.124416
response to antibiotic	1	Up	0.00408329	0.124416
activation of MAPK activity	1	Up	0.00408329	0.124416
activation of MAPK activity involved in osmosensory signaling pathway	1	Up	0.00408329	0.124416
amino acid transport	1	Up	0.00408329	0.124416
histone deacetylase complex	4	Up	0.00444853	0.133522
proteolysis	12	Up	0.00580189	0.166034
ribophagy	5	Up	0.00592436	0.166034
ferric-chelate reductase activity	5	Up	0.00602708	0.166034
ferric-chelate reductase (NADPH) activity	5	Up	0.00602708	0.166034
iron ion transport	5	Up	0.00602708	0.166034
copper ion import	5	Up	0.00602708	0.166034
transmembrane transport	29	Up	0.00685738	0.186354
ubiquitin-dependent ERAD pathway	10	Up	0.00785279	0.21056
cellular hyperosmotic response	2	Up	0.00913592	0.241741
negative regulation of nucleic acid-templated transcription	1	Up	0.00941563	0.245907
P-body	5	Up	0.01161	0.299329
obsolete mitochondrial respiratory chain complex IV biogenesis	2	Up	0.0150612	0.383393
plasma membrane	56	Up	0.0155908	0.391915
peptidase activity	10	Up	0.0158442	0.393368
cell wall	6	Up	0.0166187	0.407563
mitochondrion	98	Up	0.0175728	0.412523
fungal-type cell wall	8	Up	0.0189992	0.412523
thiol-dependent ubiquitin-specific protease activity	3	Up	0.0199159	0.412523
cysteine-type endopeptidase activity	3	Up	0.0199159	0.412523
thiol-dependent ubiquitinyl hydrolase activity	3	Up	0.0199159	0.412523
phosphopyruvate hydratase complex	1	Up	0.0213339	0.412523
cytoplasmic side of mitochondrial outer membrane	1	Up	0.0213339	0.412523
glyoxalase III activity	1	Up	0.0213339	0.412523
fluoride transmembrane transporter activity	1	Up	0.0213339	0.412523
formate dehydrogenase (NAD+) activity	1	Up	0.0213339	0.412523
deoxyribodipyrimidine photo-lyase activity	1	Up	0.0213339	0.412523
phosphopyruvate hydratase activity	1	Up	0.0213339	0.412523
phosphatidate cytidylyltransferase activity	1	Up	0.0213339	0.412523
phosphoglycerate dehydrogenase activity	1	Up	0.0213339	0.412523
protein-chromophore linkage	1	Up	0.0213339	0.412523
fluoride transmembrane transport	1	Up	0.0213339	0.412523
nuclear-transcribed mRNA catabolic process	1	Up	0.0213339	0.412523
CDP-diacylglycerol biosynthetic process	1	Up	0.0213339	0.412523
photoreactive repair	1	Up	0.0213339	0.412523
cellular response to nutrient levels	1	Up	0.0213339	0.412523
positive regulation of transcription from RNA polymerase II promoter in response to glucose starvation	1	Up	0.0213339	0.412523
formate catabolic process	1	Up	0.0213339	0.412523
long-chain fatty acid biosynthetic process	2	Up	0.0251785	0.482229
negative regulation of chromatin silencing at telomere	9	Up	0.0291966	0.553909
mannosyl-inositol phosphorylceramide metabolic process	2	Up	0.0305968	0.575048
anchored component of membrane	7	Up	0.0310092	0.577402
transmembrane transporter activity	5	Up	0.0349682	0.645148
siderophore transport	3	Up	0.0449613	0.778871
ATPase activity, coupled to transmembrane movement of substances	6	Up	0.0464857	0.778871
kinase inhibitor activity	1	Up	0.0472513	0.778871
NAD-independent histone deacetylase activity	1	Up	0.0472513	0.778871
cyclin binding	1	Up	0.0472513	0.778871
cellular protein catabolic process	1	Up	0.0472513	0.778871
mitotic cell cycle G1 arrest in response to pheromone	1	Up	0.0472513	0.778871
negative regulation of DNA-binding transcription factor activity	1	Up	0.0472513	0.778871
negative regulation of kinase activity	1	Up	0.0472513	0.778871
histone H4 deacetylation	1	Up	0.0472513	0.778871
cellular response to salt stress	1	Up	0.0472513	0.778871
cellular response to methylmercury	1	Up	0.0472513	0.778871
positive regulation of phospholipid translocation	1	Up	0.0472513	0.778871
nucleus	191	Down	0.0526733	0.805166
stress-activated protein kinase signaling cascade	3	Up	0.0572346	0.805166
protein transport	34	Down	0.0715554	0.805166
oxidoreductase activity	26	Up	0.075012	0.805166
ribosome binding	3	Up	0.0788852	0.805166
mannosyltransferase activity	3	Up	0.0788852	0.805166
mannosylation	3	Up	0.0788852	0.805166
potassium ion transport	3	Up	0.0788852	0.805166
hyperosmotic response	2	Up	0.0796	0.805166
MAPK cascade	2	Up	0.0796	0.805166
nuclear envelope organization	2	Up	0.0796	0.805166
translation	17	Down	0.100031	0.805166
translesion synthesis	1	Up	0.101663	0.805166
drug transport	1	Up	0.101663	0.805166
Rpd3L complex	7	Up	0.103014	0.805166
oxidation-reduction process	33	Up	0.105364	0.805166
cellular bud neck contractile ring	2	Up	0.107633	0.805166
mannose binding	2	Up	0.107633	0.805166
flocculation via cell wall protein-carbohydrate interaction	2	Up	0.107633	0.805166
G1/S transition of mitotic cell cycle	2	Up	0.107633	0.805166
flocculation	2	Up	0.107633	0.805166
cell-substrate adhesion	2	Up	0.107633	0.805166
extracellular region	10	Up	0.114525	0.805166
extrinsic component of mitochondrial inner membrane	3	Up	0.116249	0.805166
ubiquitin-dependent protein catabolic process	16	Up	0.122427	0.805166
transcription corepressor activity	4	Up	0.126109	0.805166
ribosome biogenesis	14	Down	0.12967	0.805166
ribosome	17	Down	0.132324	0.805166
nucleolus	18	Down	0.137384	0.805166
cytoplasm	211	Down	0.137828	0.805166
signal transduction by protein phosphorylation	4	Up	0.147495	0.805166
histone deacetylase activity	6	Up	0.150347	0.805166
positive regulation of invasive growth in response to glucose limitation	5	Up	0.150704	0.805166
pyridoxal phosphate binding	6	Up	0.158537	0.805166
zinc ion binding	21	Down	0.160001	0.805166
positive regulation of transcription from RNA polymerase II promoter in response to heat stress	6	Up	0.161284	0.805166
NAD binding	2	Up	0.177675	0.805166
structural constituent of cell wall	2	Up	0.177675	0.805166
response to stress	2	Up	0.177675	0.805166
cell cycle	25	Down	0.178099	0.805166
cellular response to heat	6	Up	0.18096	0.805166
ribonucleoprotein complex	4	Up	0.185789	0.805166
proton transmembrane transport	6	Up	0.187242	0.805166
ubiquitin protein ligase activity	7	Up	0.192229	0.805166
cytoplasmic translation	10	Down	0.201783	0.805166
nuclear-transcribed mRNA catabolic process, deadenylation-dependent decay	3	Up	0.204631	0.805166
intracellular mRNA localization	3	Up	0.204631	0.805166
negative regulation of transcription by RNA polymerase I	3	Up	0.207564	0.805166
extrinsic component of endoplasmic reticulum membrane	1	Up	0.210796	0.805166
Clr6 histone deacetylase complex I''	1	Up	0.210796	0.805166
respiratory chain complex IV	1	Up	0.210796	0.805166
soluble NSF attachment protein activity	1	Up	0.210796	0.805166
syntaxin binding	1	Up	0.210796	0.805166
oxidative phosphorylation	1	Up	0.210796	0.805166
SNARE complex disassembly	1	Up	0.210796	0.805166
regulation of meiotic nuclear division	1	Up	0.210796	0.805166
vesicle fusion with Golgi apparatus	1	Up	0.210796	0.805166
negative regulation of chromatin silencing at rDNA	6	Up	0.21082	0.805166
negative regulation of chromatin silencing at silent mating-type cassette	6	Up	0.21082	0.805166
nucleotidyltransferase activity	6	Up	0.214089	0.805166
nuclear chromatin	12	Down	0.214314	0.805166
fungal-type cell wall organization	16	Up	0.216837	0.805166
ascospore formation	4	Up	0.221938	0.805166
rRNA processing	15	Down	0.22617	0.805166
proteasome-mediated ubiquitin-dependent protein catabolic process	9	Down	0.226286	0.805166
osmosensory signaling pathway	3	Up	0.229423	0.805166
helicase activity	12	Down	0.2301	0.805166
mRNA transport	10	Down	0.234362	0.805166
fatty acid biosynthetic process	4	Up	0.235478	0.805166
fatty acid metabolic process	4	Up	0.235478	0.805166
preribosome, large subunit precursor	8	Down	0.254354	0.805166
nuclear membrane	8	Down	0.254354	0.805166
protein kinase activity	22	Up	0.25615	0.805166
enzyme inhibitor activity	2	Up	0.261807	0.805166
NAD-dependent histone deacetylase activity (H3-K14 specific)	2	Up	0.261807	0.805166
NAD-dependent histone deacetylase activity	2	Up	0.261807	0.805166
negative regulation of catalytic activity	2	Up	0.261807	0.805166
histone H3 deacetylation	2	Up	0.261807	0.805166
chromosome	13	Down	0.262863	0.805166
mitochondrial pyruvate dehydrogenase complex	2	Up	0.275747	0.805166
ATPase activator activity	2	Up	0.275747	0.805166
pyruvate dehydrogenase (acetyl-transferring) activity	2	Up	0.275747	0.805166
positive regulation of ATPase activity	2	Up	0.275747	0.805166
acetyl-CoA biosynthetic process from pyruvate	2	Up	0.275747	0.805166
response to pheromone triggering conjugation with cellular fusion	4	Up	0.27831	0.805166
endosome	13	Down	0.282388	0.805166
cytoskeleton	13	Down	0.283129	0.805166
vacuole	17	Down	0.283641	0.805166
activation of protein kinase activity	5	Up	0.284473	0.805166
mRNA splicing, via spliceosome	7	Down	0.286723	0.805166
aerobic respiration	9	Up	0.288737	0.805166
nuclear pore	8	Down	0.300537	0.805166
protein serine/threonine kinase activity	23	Up	0.304651	0.805166
lyase activity	12	Up	0.308194	0.805166
lipid transport	4	Up	0.316704	0.805166
protein autophosphorylation	4	Up	0.316704	0.805166
nuclear envelope	6	Down	0.324379	0.805166
chromosome, centromeric region	6	Down	0.324379	0.805166
methyltransferase activity	6	Down	0.324379	0.805166
methylation	6	Down	0.324379	0.805166
mRNA export from nucleus	6	Down	0.324379	0.805166
structural constituent of ribosome	11	Down	0.331323	0.805166
mRNA binding	27	Up	0.331639	0.805166
negative regulation of chromatin silencing	3	Up	0.336071	0.805166
cytosol	66	Up	0.338509	0.805166
structural constituent of nuclear pore	7	Down	0.34123	0.805166
galactose metabolic process	2	Up	0.343003	0.805166
protein phosphorylation	24	Up	0.356307	0.805166
metal ion binding	71	Up	0.357674	0.805166
positive regulation of transcription by RNA polymerase II	33	Up	0.3591	0.805166
chromosome, telomeric region	11	Down	0.365293	0.805166
transferase activity, transferring acyl groups	9	Down	0.366682	0.805166
cardiolipin biosynthetic process	4	Up	0.368648	0.805166
cytosolic large ribosomal subunit	5	Down	0.36871	0.805166
spindle pole body	5	Down	0.36871	0.805166
kinetochore	5	Down	0.36871	0.805166
proteasome complex	5	Down	0.36871	0.805166
nucleocytoplasmic transport	5	Down	0.36871	0.805166
piecemeal microautophagy of the nucleus	5	Down	0.36871	0.805166
chromatin remodeling	5	Down	0.36871	0.805166
nucleosome positioning	5	Down	0.36871	0.805166
ATP-dependent chromatin remodeling	5	Down	0.36871	0.805166
biosynthetic process	5	Down	0.36871	0.805166
cellular amino acid metabolic process	5	Down	0.36871	0.805166
regulation of translation	5	Down	0.36871	0.805166
telomere tethering at nuclear periphery	5	Down	0.36871	0.805166
phosphatidylinositol binding	5	Down	0.36871	0.805166
actin filament bundle assembly	5	Down	0.36871	0.805166
cytosolic small ribosomal subunit	8	Down	0.370835	0.805166
integral component of endoplasmic reticulum membrane	8	Down	0.370835	0.805166
RNA phosphodiester bond hydrolysis	8	Down	0.370835	0.805166
actin cortical patch	8	Down	0.370835	0.805166
mitochondrial genome maintenance	3	Up	0.377474	0.805166
catalytic activity	35	Down	0.378951	0.805166
integral component of mitochondrial inner membrane	2	Up	0.381153	0.805166
RNA polymerase II, core complex	2	Up	0.381153	0.805166
drug transmembrane transporter activity	2	Up	0.381153	0.805166
RNA-directed 5'-3' RNA polymerase activity	2	Up	0.381153	0.805166
RNA polymerase II activity	2	Up	0.381153	0.805166
transcription, RNA-templated	2	Up	0.381153	0.805166
oxidoreductase activity, acting on the CH-OH group of donors, NAD or NADP as acceptor	3	Up	0.384124	0.805166
mitochondrion localization	3	Up	0.384124	0.805166
negative regulation of transcription by RNA polymerase II	20	Up	0.387829	0.805166
DNA-binding transcription factor activity	6	Down	0.388449	0.805166
sequence-specific DNA binding	25	Down	0.392835	0.805166
mitochondrial respiratory chain complex IV	4	Up	0.396496	0.805166
electron transport coupled proton transport	4	Up	0.396496	0.805166
mitochondrial electron transport, cytochrome c to oxygen	4	Up	0.396496	0.805166
fungal-type vacuole	25	Up	0.397034	0.805166
transcription, DNA-templated	67	Down	0.397185	0.805166
glycolytic process	7	Up	0.397727	0.805166
chromatin organization	23	Up	0.398027	0.805166
phosphatidylinositol-3-phosphate binding	8	Down	0.415672	0.805166
heterotrimeric G-protein complex	1	Up	0.416683	0.805166
Smc5-Smc6 complex	1	Up	0.416683	0.805166
shelterin complex	1	Up	0.416683	0.805166
Mcs4 RR-MAPKKK complex	1	Up	0.416683	0.805166
obsolete RNA polymerase II transcription factor activity, TBP-class protein binding	1	Up	0.416683	0.805166
thiamine transmembrane transporter activity	1	Up	0.416683	0.805166
channel regulator activity	1	Up	0.416683	0.805166
mitogen-activated protein kinase kinase kinase binding	1	Up	0.416683	0.805166
manganese-transporting ATPase activity	1	Up	0.416683	0.805166
phosphorelay response regulator activity	1	Up	0.416683	0.805166
protein methylesterase activity	1	Up	0.416683	0.805166
TFIID-class transcription factor complex binding	1	Up	0.416683	0.805166
ATP-dependent peptidase activity	1	Up	0.416683	0.805166
G-protein beta-subunit binding	1	Up	0.416683	0.805166
G-protein beta/gamma-subunit complex binding	1	Up	0.416683	0.805166
calcium-transporting ATPase activity	1	Up	0.416683	0.805166
MAP kinase kinase kinase activity	1	Up	0.416683	0.805166
guanyl nucleotide binding	1	Up	0.416683	0.805166
peptide transmembrane transporter activity	1	Up	0.416683	0.805166
SUMO transferase activity	1	Up	0.416683	0.805166
phosphatidic acid transporter activity	1	Up	0.416683	0.805166
G-protein coupled receptor binding	1	Up	0.416683	0.805166
carboxylic ester hydrolase activity	1	Up	0.416683	0.805166
oligopeptide-transporting ATPase activity	1	Up	0.416683	0.805166
thiamine transmembrane transport	1	Up	0.416683	0.805166
positive regulation of inositol biosynthetic process by positive regulation of transcription from RNA polymerase II promoter	1	Up	0.416683	0.805166
G-protein coupled receptor signaling pathway	1	Up	0.416683	0.805166
establishment of chromatin silencing at telomere	1	Up	0.416683	0.805166
positive regulation of protein autophosphorylation	1	Up	0.416683	0.805166
nuclear migration involved in conjugation with cellular fusion	1	Up	0.416683	0.805166
karyogamy involved in conjugation with cellular fusion	1	Up	0.416683	0.805166
manganese ion transport	1	Up	0.416683	0.805166
activation of MAPKK activity	1	Up	0.416683	0.805166
osmosensory signaling MAPK cascade	1	Up	0.416683	0.805166
establishment of protein localization to chromatin	1	Up	0.416683	0.805166
protein demethylation	1	Up	0.416683	0.805166
metal ion transport	1	Up	0.416683	0.805166
negative regulation of phosphatidylcholine biosynthetic process by negative regulation of transcription from RNA polymerase II promoter	1	Up	0.416683	0.805166
negative regulation of phosphatidylserine biosynthetic process by negative regulation of transcription from RNA polymerase II promoter	1	Up	0.416683	0.805166
positive regulation of phosphatidylserine biosynthetic process by positive regulation of transcription from RNA polymerase II promoter	1	Up	0.416683	0.805166
regulation of adenylate cyclase activity	1	Up	0.416683	0.805166
regulation of MAPK export from nucleus	1	Up	0.416683	0.805166
movement of group I intron	1	Up	0.416683	0.805166
protein sumoylation	1	Up	0.416683	0.805166
negative regulation of inositol biosynthetic process by negative regulation of transcription from RNA polymerase II promoter	1	Up	0.416683	0.805166
positive regulation of phosphatidylcholine biosynthetic process	1	Up	0.416683	0.805166
positive regulation of phosphatidylcholine biosynthetic process by positive regulation of transcription from RNA polymerase II promoter	1	Up	0.416683	0.805166
protein maturation	1	Up	0.416683	0.805166
peptide transport	1	Up	0.416683	0.805166
free ubiquitin chain depolymerization	1	Up	0.416683	0.805166
protection from non-homologous end joining at telomere	1	Up	0.416683	0.805166
C-terminal protein demethylation	1	Up	0.416683	0.805166
establishment of protein localization to telomere	1	Up	0.416683	0.805166
regulation of DNA-binding transcription factor activity	1	Up	0.416683	0.805166
regulation of protein localization by the Cvt pathway	1	Up	0.416683	0.805166
inositol lipid-mediated signaling	1	Up	0.416683	0.805166
oligopeptide export from mitochondrion	1	Up	0.416683	0.805166
positive regulation of glycerol transport	1	Up	0.416683	0.805166
protein import into mitochondrial intermembrane space	1	Up	0.416683	0.805166
DNA-binding transcription factor activity, RNA polymerase II-specific	11	Down	0.419244	0.805166
prospore membrane	7	Down	0.421579	0.805166
protein glycosylation	7	Down	0.421579	0.805166
chromosome segregation	7	Down	0.421579	0.805166
proximal promoter sequence-specific DNA binding	3	Up	0.421689	0.805166
methylated histone binding	3	Up	0.421689	0.805166
nucleoplasm	4	Down	0.421782	0.805166
spindle	4	Down	0.421782	0.805166
endoplasmic reticulum lumen	4	Down	0.421782	0.805166
peroxisomal membrane	4	Down	0.421782	0.805166
spindle pole	4	Down	0.421782	0.805166
cell division site	4	Down	0.421782	0.805166
condensed chromosome kinetochore	4	Down	0.421782	0.805166
phagophore assembly site membrane	4	Down	0.421782	0.805166
polysome	4	Down	0.421782	0.805166
damaged DNA binding	4	Down	0.421782	0.805166
DNA translocase activity	4	Down	0.421782	0.805166
symporter activity	4	Down	0.421782	0.805166
ATP-dependent RNA helicase activity	4	Down	0.421782	0.805166
protein-containing complex scaffold activity	4	Down	0.421782	0.805166
aminoacyl-tRNA ligase activity	4	Down	0.421782	0.805166
phosphatidylinositol-3,5-bisphosphate binding	4	Down	0.421782	0.805166
hydrolase activity, acting on glycosyl bonds	4	Down	0.421782	0.805166
nucleotide-excision repair	4	Down	0.421782	0.805166
sporulation resulting in formation of a cellular spore	4	Down	0.421782	0.805166
chromatin silencing	4	Down	0.421782	0.805166
regulation of cell shape	4	Down	0.421782	0.805166
poly(A)+ mRNA export from nucleus	4	Down	0.421782	0.805166
protein localization by the Cvt pathway	4	Down	0.421782	0.805166
posttranscriptional tethering of RNA polymerase II gene DNA at nuclear periphery	4	Down	0.421782	0.805166
autophagy of peroxisome	4	Down	0.421782	0.805166
sodium ion transmembrane transport	4	Down	0.421782	0.805166
cation transport	4	Down	0.421782	0.805166
phosphate ion transport	4	Down	0.421782	0.805166
sodium ion transport	4	Down	0.421782	0.805166
autophagosome assembly	4	Down	0.421782	0.805166
double-strand break repair	4	Down	0.421782	0.805166
septin ring assembly	4	Down	0.421782	0.805166
ribosomal large subunit biogenesis	4	Down	0.421782	0.805166
regulation of actin cytoskeleton organization	4	Down	0.421782	0.805166
tRNA aminoacylation for protein translation	4	Down	0.421782	0.805166
reciprocal meiotic recombination	4	Down	0.421782	0.805166
ribosomal large subunit assembly	4	Down	0.421782	0.805166
protein retention in Golgi apparatus	4	Down	0.421782	0.805166
metalloendopeptidase activity	2	Up	0.435966	0.805166
phospholipid transport	2	Up	0.435966	0.805166
protein import into nucleus	10	Up	0.453186	0.805166
pseudohyphal growth	8	Up	0.454283	0.805166
cell division	9	Down	0.454643	0.805166
cellular amino acid biosynthetic process	9	Down	0.454643	0.805166
cytochrome-c oxidase activity	5	Up	0.455519	0.805166
transcription elongation from RNA polymerase II promoter	7	Down	0.456955	0.805166
endosome membrane	9	Down	0.458356	0.805166
SCF ubiquitin ligase complex	4	Up	0.459972	0.805166
SCF-dependent proteasomal ubiquitin-dependent protein catabolic process	4	Up	0.459972	0.805166
vacuolar membrane	17	Down	0.46669	0.805166
mating projection tip	17	Down	0.467156	0.805166
regulation of catalytic activity	7	Down	0.472191	0.805166
mitochondrial nucleoid	4	Up	0.473955	0.805166
intracellular signal transduction	11	Down	0.476691	0.805166
chromatin silencing at telomere	8	Down	0.478506	0.805166
macroautophagy	8	Down	0.478506	0.805166
osmosensory signaling via phosphorelay pathway	3	Up	0.479049	0.805166
translation initiation factor activity	6	Down	0.482006	0.805166
structural molecule activity	6	Down	0.482006	0.805166
RNA phosphodiester bond hydrolysis, endonucleolytic	6	Down	0.482006	0.805166
mitochondrion inheritance	6	Down	0.482006	0.805166
ATPase activity	15	Up	0.482695	0.805166
vacuole-mitochondrion membrane contact site	3	Down	0.48697	0.805166
phagophore assembly site	3	Down	0.48697	0.805166
nuclear pore outer ring	3	Down	0.48697	0.805166
extrinsic component of cytoplasmic side of plasma membrane	3	Down	0.48697	0.805166
Doa10p ubiquitin ligase complex	3	Down	0.48697	0.805166
spliceosomal complex	3	Down	0.48697	0.805166
late endosome membrane	3	Down	0.48697	0.805166
endomembrane system	3	Down	0.48697	0.805166
proteasome regulatory particle, base subcomplex	3	Down	0.48697	0.805166
mitochondrial membrane	3	Down	0.48697	0.805166
transcription factor TFIID complex	3	Down	0.48697	0.805166
ubiquitin ligase complex	3	Down	0.48697	0.805166
perinuclear region of cytoplasm	3	Down	0.48697	0.805166
U4/U6 x U5 tri-snRNP complex	3	Down	0.48697	0.805166
RSC-type complex	3	Down	0.48697	0.805166
transporter activity	3	Down	0.48697	0.805166
4 iron, 4 sulfur cluster binding	3	Down	0.48697	0.805166
phosphotransferase activity, alcohol group as acceptor	3	Down	0.48697	0.805166
inorganic phosphate transmembrane transporter activity	3	Down	0.48697	0.805166
DNA-dependent ATPase activity	3	Down	0.48697	0.805166
calmodulin binding	3	Down	0.48697	0.805166
protein kinase binding	3	Down	0.48697	0.805166
ATPase activity, coupled to transmembrane movement of ions, phosphorylative mechanism	3	Down	0.48697	0.805166
Rho GTPase binding	3	Down	0.48697	0.805166
transcription factor activity, RNA polymerase II core promoter sequence-specific binding involved in preinitiation complex assembly	3	Down	0.48697	0.805166
RNA polymerase II preinitiation complex assembly	3	Down	0.48697	0.805166
cellular bud site selection	3	Down	0.48697	0.805166
Golgi to plasma membrane transport	3	Down	0.48697	0.805166
nucleotide metabolic process	3	Down	0.48697	0.805166
protein localization to phagophore assembly site	3	Down	0.48697	0.805166
retrograde transport, endosome to Golgi	3	Down	0.48697	0.805166
nuclear-transcribed mRNA catabolic process, nonsense-mediated decay	3	Down	0.48697	0.805166
nucleosome disassembly	3	Down	0.48697	0.805166
chromatin assembly or disassembly	3	Down	0.48697	0.805166
negative regulation of protein kinase activity	3	Down	0.48697	0.805166
polyphosphate metabolic process	3	Down	0.48697	0.805166
ER-associated misfolded protein catabolic process	3	Down	0.48697	0.805166
positive regulation of macroautophagy	3	Down	0.48697	0.805166
protein O-linked glycosylation	3	Down	0.48697	0.805166
heme biosynthetic process	3	Down	0.48697	0.805166
transport	3	Down	0.48697	0.805166
carbohydrate phosphorylation	3	Down	0.48697	0.805166
DNA replication	3	Down	0.48697	0.805166
protein transport to vacuole involved in ubiquitin-dependent protein catabolic process via the multivesicular body sorting pathway	3	Down	0.48697	0.805166
protein catabolic process	3	Down	0.48697	0.805166
ATP hydrolysis coupled ion transmembrane transport	3	Down	0.48697	0.805166
late endosome to vacuole transport via multivesicular body sorting pathway	3	Down	0.48697	0.805166
DNA duplex unwinding	3	Down	0.48697	0.805166
nuclear pore distribution	3	Down	0.48697	0.805166
glucose 6-phosphate metabolic process	3	Down	0.48697	0.805166
ribosomal large subunit export from nucleus	3	Down	0.48697	0.805166
translation reinitiation	3	Down	0.48697	0.805166
positive regulation of ribosomal protein gene transcription by RNA polymerase II	3	Down	0.48697	0.805166
Ras protein signal transduction	3	Down	0.48697	0.805166
GTP biosynthetic process	3	Down	0.48697	0.805166
mitochondria-associated ubiquitin-dependent protein catabolic process	3	Down	0.48697	0.805166
ribosomal small subunit biogenesis	3	Down	0.48697	0.805166
positive regulation of formin-nucleated actin cable assembly	3	Down	0.48697	0.805166
DNA damage checkpoint	3	Down	0.48697	0.805166
response to unfolded protein	3	Down	0.48697	0.805166
maturation of SSU-rRNA from tricistronic rRNA transcript (SSU-rRNA, 5.8S rRNA, LSU-rRNA)	3	Down	0.48697	0.805166
maturation of LSU-rRNA from tricistronic rRNA transcript (SSU-rRNA, 5.8S rRNA, LSU-rRNA)	3	Down	0.48697	0.805166
dephosphorylation	3	Down	0.48697	0.805166
TOR signaling	3	Down	0.48697	0.805166
positive regulation of RNA polymerase II transcriptional preinitiation complex assembly	3	Down	0.48697	0.805166
tRNA export from nucleus	3	Down	0.48697	0.805166
histone exchange	3	Down	0.48697	0.805166
pyruvate metabolic process	3	Down	0.48697	0.805166
mitotic cell cycle	3	Down	0.48697	0.805166
ribosome-associated ubiquitin-dependent protein catabolic process	3	Down	0.48697	0.805166
ribosomal small subunit assembly	3	Down	0.48697	0.805166
DNA strand renaturation	3	Down	0.48697	0.805166
establishment or maintenance of actin cytoskeleton polarity	3	Down	0.48697	0.805166
glucose metabolic process	3	Up	0.492974	0.805166
double-strand break repair via nonhomologous end joining	3	Up	0.492974	0.805166
mitotic sister chromatid segregation	3	Up	0.492974	0.805166
chromatin binding	12	Down	0.507909	0.805166
RNA polymerase II proximal promoter sequence-specific DNA binding	13	Down	0.507927	0.805166
single-stranded DNA binding	4	Down	0.509491	0.805166
DNA-dependent DNA replication	4	Down	0.509491	0.805166
late endosome to vacuole transport	4	Down	0.509491	0.805166
respiratory chain	3	Up	0.509741	0.805166
Rpd3S complex	3	Up	0.509741	0.805166
manganese ion transmembrane transport	2	Up	0.510127	0.805166
endocytosis	8	Down	0.515783	0.805166
heme binding	6	Up	0.517787	0.805166
actin filament organization	6	Up	0.520758	0.805166
cytoplasmic stress granule	10	Up	0.523287	0.805166
ubiquitin binding	9	Down	0.526217	0.805166
negative regulation of Ras protein signal transduction	4	Up	0.526649	0.805166
transferase activity	84	Up	0.535619	0.805166
transcription by RNA polymerase II	18	Down	0.541879	0.805166
tRNA processing	7	Down	0.545331	0.805166
SNARE complex	2	Up	0.546846	0.805166
cAMP-dependent protein kinase inhibitor activity	2	Up	0.546846	0.805166
GTPase activating protein binding	2	Up	0.546846	0.805166
conjugation with cellular fusion	2	Up	0.546846	0.805166
vacuole fusion, non-autophagic	2	Up	0.546846	0.805166
negative regulation of protein serine/threonine kinase activity	2	Up	0.546846	0.805166
glucose mediated signaling pathway	2	Up	0.546846	0.805166
endoplasmic reticulum	63	Up	0.551282	0.805166
lipid droplet	5	Down	0.555367	0.805166
phosphatidylinositol-4-phosphate binding	5	Down	0.555367	0.805166
ribonuclease activity	5	Down	0.555367	0.805166
ER to Golgi vesicle-mediated transport	5	Down	0.555367	0.805166
translational initiation	5	Down	0.555367	0.805166
retrograde vesicle-mediated transport, Golgi to ER	5	Down	0.555367	0.805166
invasive growth in response to glucose limitation	5	Up	0.559007	0.805166
signal recognition particle, endoplasmic reticulum targeting	2	Down	0.570638	0.805166
cytosolic ribosome	2	Down	0.570638	0.805166
CBF3 complex	2	Down	0.570638	0.805166
90S preribosome	2	Down	0.570638	0.805166
integral component of Golgi membrane	2	Down	0.570638	0.805166
proteasome regulatory particle	2	Down	0.570638	0.805166
microtubule	2	Down	0.570638	0.805166
spindle microtubule	2	Down	0.570638	0.805166
nuclear pore central transport channel	2	Down	0.570638	0.805166
catalytic step 2 spliceosome	2	Down	0.570638	0.805166
U5 snRNP	2	Down	0.570638	0.805166
cytosolic proteasome complex	2	Down	0.570638	0.805166
replication fork protection complex	2	Down	0.570638	0.805166
peroxisomal importomer complex	2	Down	0.570638	0.805166
spindle midzone	2	Down	0.570638	0.805166
integral component of mitochondrial outer membrane	2	Down	0.570638	0.805166
SPOTS complex	2	Down	0.570638	0.805166
vacuole-isolation membrane contact site	2	Down	0.570638	0.805166
nucleotide-excision repair factor 3 complex	2	Down	0.570638	0.805166
MBF transcription complex	2	Down	0.570638	0.805166
transcriptional repressor complex	2	Down	0.570638	0.805166
aminoacyl-tRNA synthetase multienzyme complex	2	Down	0.570638	0.805166
transcription factor TFIIH holo complex	2	Down	0.570638	0.805166
exomer complex	2	Down	0.570638	0.805166
eukaryotic translation initiation factor 3 complex	2	Down	0.570638	0.805166
RQC complex	2	Down	0.570638	0.805166
GID complex	2	Down	0.570638	0.805166
TORC1 complex	2	Down	0.570638	0.805166
proteasome regulatory particle, lid subcomplex	2	Down	0.570638	0.805166
clathrin-coated vesicle	2	Down	0.570638	0.805166
retromer complex	2	Down	0.570638	0.805166
nuclear replication fork	2	Down	0.570638	0.805166
mismatch repair complex	2	Down	0.570638	0.805166
SBF transcription complex	2	Down	0.570638	0.805166
transcription factor TFIIH core complex	2	Down	0.570638	0.805166
ATP-dependent 5'-3' DNA helicase activity	2	Down	0.570638	0.805166
ATP-dependent helicase activity	2	Down	0.570638	0.805166
nucleosome binding	2	Down	0.570638	0.805166
microtubule plus-end binding	2	Down	0.570638	0.805166
endodeoxyribonuclease activity	2	Down	0.570638	0.805166
phosphatidylinositol-5-phosphate binding	2	Down	0.570638	0.805166
promoter-specific chromatin binding	2	Down	0.570638	0.805166
obsolete transcription factor activity, core RNA polymerase binding	2	Down	0.570638	0.805166
branched-chain-2-oxoacid decarboxylase activity	2	Down	0.570638	0.805166
phosphoric ester hydrolase activity	2	Down	0.570638	0.805166
protein kinase inhibitor activity	2	Down	0.570638	0.805166
profilin binding	2	Down	0.570638	0.805166
centromeric DNA binding	2	Down	0.570638	0.805166
7S RNA binding	2	Down	0.570638	0.805166
sodium-exporting ATPase activity, phosphorylative mechanism	2	Down	0.570638	0.805166
lysine-acetylated histone binding	2	Down	0.570638	0.805166
SNARE binding	2	Down	0.570638	0.805166
carboxy-lyase activity	2	Down	0.570638	0.805166
chaperone binding	2	Down	0.570638	0.805166
glucose binding	2	Down	0.570638	0.805166
tRNA binding	2	Down	0.570638	0.805166
phosphatidylinositol-3,5-bisphosphate 5-phosphatase activity	2	Down	0.570638	0.805166
ribonucleoprotein complex binding	2	Down	0.570638	0.805166
ribosomal large subunit binding	2	Down	0.570638	0.805166
U6 snRNA binding	2	Down	0.570638	0.805166
phosphatidylinositol-3-phosphatase activity	2	Down	0.570638	0.805166
isomerase activity	2	Down	0.570638	0.805166
cation-transporting ATPase activity	2	Down	0.570638	0.805166
glutathione hydrolase activity	2	Down	0.570638	0.805166
glucose transmembrane transporter activity	2	Down	0.570638	0.805166
carbohydrate:proton symporter activity	2	Down	0.570638	0.805166
peptide alpha-N-acetyltransferase activity	2	Down	0.570638	0.805166
enzyme activator activity	2	Down	0.570638	0.805166
ATP-dependent DNA helicase activity	2	Down	0.570638	0.805166
protein-lysine N-methyltransferase activity	2	Down	0.570638	0.805166
fructokinase activity	2	Down	0.570638	0.805166
glucokinase activity	2	Down	0.570638	0.805166
electron transfer activity	2	Down	0.570638	0.805166
mannokinase activity	2	Down	0.570638	0.805166
endoplasmic reticulum signal peptide binding	2	Down	0.570638	0.805166
RNA helicase activity	2	Down	0.570638	0.805166
obsolete transcriptional repressor activity, RNA polymerase II transcription factor binding	2	Down	0.570638	0.805166
hexokinase activity	2	Down	0.570638	0.805166
phosphatidylinositol-4-phosphate phosphatase activity	2	Down	0.570638	0.805166
transaminase activity	2	Down	0.570638	0.805166
small GTPase binding	2	Down	0.570638	0.805166
single-stranded DNA endodeoxyribonuclease activity	2	Down	0.570638	0.805166
protein dimerization activity	2	Down	0.570638	0.805166
mismatched DNA binding	2	Down	0.570638	0.805166
protein-containing complex binding	2	Down	0.570638	0.805166
pyruvate decarboxylase activity	2	Down	0.570638	0.805166
phosphoprotein phosphatase activity	2	Down	0.570638	0.805166
monosaccharide binding	2	Down	0.570638	0.805166
IMP dehydrogenase activity	2	Down	0.570638	0.805166
maintenance of chromatin silencing at telomere	2	Down	0.570638	0.805166
glutathione catabolic process	2	Down	0.570638	0.805166
phospholipid catabolic process	2	Down	0.570638	0.805166
barbed-end actin filament capping	2	Down	0.570638	0.805166
peptidyl-threonine phosphorylation	2	Down	0.570638	0.805166
ubiquitin-dependent endocytosis	2	Down	0.570638	0.805166
replication fork reversal	2	Down	0.570638	0.805166
negative regulation of transcription involved in G1/S transition of mitotic cell cycle	2	Down	0.570638	0.805166
positive regulation of transcription involved in G1/S transition of mitotic cell cycle	2	Down	0.570638	0.805166
chromosome organization	2	Down	0.570638	0.805166
protein import into peroxisome matrix, docking	2	Down	0.570638	0.805166
mismatch repair	2	Down	0.570638	0.805166
tryptophan catabolic process	2	Down	0.570638	0.805166
transcription by RNA polymerase I	2	Down	0.570638	0.805166
glutathione metabolic process	2	Down	0.570638	0.805166
ER-dependent peroxisome organization	2	Down	0.570638	0.805166
negative regulation of gluconeogenesis	2	Down	0.570638	0.805166
nuclear migration along microtubule	2	Down	0.570638	0.805166
formin-nucleated actin cable assembly	2	Down	0.570638	0.805166
regulation of protein localization to nucleus	2	Down	0.570638	0.805166
cell wall integrity MAPK cascade	2	Down	0.570638	0.805166
actin nucleation	2	Down	0.570638	0.805166
phosphatidylinositol-3-phosphate biosynthetic process	2	Down	0.570638	0.805166
maturation of 5.8S rRNA from tricistronic rRNA transcript (SSU-rRNA, 5.8S rRNA, LSU-rRNA)	2	Down	0.570638	0.805166
copper ion transport	2	Down	0.570638	0.805166
cytoplasm protein quality control by the ubiquitin-proteasome system	2	Down	0.570638	0.805166
protein lipidation	2	Down	0.570638	0.805166
negative regulation of exit from mitosis	2	Down	0.570638	0.805166
chromatin silencing at rDNA	2	Down	0.570638	0.805166
tRNA methylation	2	Down	0.570638	0.805166
mannose metabolic process	2	Down	0.570638	0.805166
regulation of cell migration	2	Down	0.570638	0.805166
regulation of cell growth	2	Down	0.570638	0.805166
tetrapyrrole biosynthetic process	2	Down	0.570638	0.805166
positive regulation of proteasomal protein catabolic process	2	Down	0.570638	0.805166
phosphatidylinositol dephosphorylation	2	Down	0.570638	0.805166
ethanol metabolic process	2	Down	0.570638	0.805166
sphingolipid metabolic process	2	Down	0.570638	0.805166
regulation of response to DNA damage stimulus	2	Down	0.570638	0.805166
regulation of protein localization	2	Down	0.570638	0.805166
potassium ion transmembrane transport	2	Down	0.570638	0.805166
sterol biosynthetic process	2	Down	0.570638	0.805166
vacuolar acidification	2	Down	0.570638	0.805166
mRNA export from nucleus in response to heat stress	2	Down	0.570638	0.805166
protein dephosphorylation	2	Down	0.570638	0.805166
protoporphyrinogen IX biosynthetic process	2	Down	0.570638	0.805166
replicative cell aging	2	Down	0.570638	0.805166
negative regulation of chromatin silencing involved in replicative cell aging	2	Down	0.570638	0.805166
mitotic spindle orientation checkpoint	2	Down	0.570638	0.805166
phosphatidylglycerol biosynthetic process	2	Down	0.570638	0.805166
regulation of invasive growth in response to glucose limitation	2	Down	0.570638	0.805166
amino acid catabolic process via Ehrlich pathway	2	Down	0.570638	0.805166
protein refolding	2	Down	0.570638	0.805166
positive regulation of histone acetylation	2	Down	0.570638	0.805166
mitotic actomyosin contractile ring assembly	2	Down	0.570638	0.805166
phosphorylation of RNA polymerase II C-terminal domain	2	Down	0.570638	0.805166
steroid metabolic process	2	Down	0.570638	0.805166
proteasome regulatory particle assembly	2	Down	0.570638	0.805166
carbon catabolite repression of transcription from RNA polymerase II promoter by glucose	2	Down	0.570638	0.805166
regulation of fatty acid biosynthetic process by regulation of transcription from RNA polymerase II promoter	2	Down	0.570638	0.805166
cytoskeleton organization	2	Down	0.570638	0.805166
DNA amplification	2	Down	0.570638	0.805166
negative regulation of telomerase activity	2	Down	0.570638	0.805166
steroid biosynthetic process	2	Down	0.570638	0.805166
ergosterol biosynthetic process	2	Down	0.570638	0.805166
ribosomal subunit export from nucleus	2	Down	0.570638	0.805166
regulation of phosphate transmembrane transport	2	Down	0.570638	0.805166
negative regulation of telomere maintenance via telomerase	2	Down	0.570638	0.805166
endonucleolytic cleavage in ITS1 to separate SSU-rRNA from 5.8S rRNA and LSU-rRNA from tricistronic rRNA transcript (SSU-rRNA, 5.8S rRNA, LSU-rRNA)	2	Down	0.570638	0.805166
positive regulation of actin filament polymerization	2	Down	0.570638	0.805166
protein exit from endoplasmic reticulum	2	Down	0.570638	0.805166
stress granule assembly	2	Down	0.570638	0.805166
glucose import	2	Down	0.570638	0.805166
protein monoubiquitination	2	Down	0.570638	0.805166
cytoplasmic translational initiation	2	Down	0.570638	0.805166
pathogenesis	2	Down	0.570638	0.805166
branched-chain amino acid catabolic process	2	Down	0.570638	0.805166
kinetochore assembly	2	Down	0.570638	0.805166
nuclear-transcribed mRNA catabolic process, non-stop decay	2	Down	0.570638	0.805166
nuclear pore organization	2	Down	0.570638	0.805166
hexose transmembrane transport	2	Down	0.570638	0.805166
mitotic DNA replication checkpoint	2	Down	0.570638	0.805166
defense response to virus	2	Down	0.570638	0.805166
GPI anchor biosynthetic process	2	Down	0.570638	0.805166
regulation of formin-nucleated actin cable assembly	2	Down	0.570638	0.805166
protein localization to nuclear inner membrane	2	Down	0.570638	0.805166
lipid catabolic process	2	Down	0.570638	0.805166
budding cell bud growth	2	Down	0.570638	0.805166
negative regulation of TORC1 signaling	2	Down	0.570638	0.805166
cellular protein complex disassembly	2	Down	0.570638	0.805166
microtubule cytoskeleton organization	2	Down	0.570638	0.805166
mitochondrial fission	2	Down	0.570638	0.805166
stress-induced homeostatically regulated protein degradation pathway	2	Down	0.570638	0.805166
rRNA export from nucleus	2	Down	0.570638	0.805166
nuclear pore complex assembly	2	Down	0.570638	0.805166
resolution of meiotic recombination intermediates	2	Down	0.570638	0.805166
meiotic mismatch repair	2	Down	0.570638	0.805166
mRNA metabolic process	2	Down	0.570638	0.805166
bipolar cellular bud site selection	2	Down	0.570638	0.805166
gluconeogenesis	2	Down	0.570638	0.805166
arginine biosynthetic process	2	Down	0.570638	0.805166
response to cadmium ion	2	Down	0.570638	0.805166
aromatic amino acid family biosynthetic process	2	Down	0.570638	0.805166
peptidyl-lysine dimethylation	2	Down	0.570638	0.805166
cellular response to osmotic stress	2	Down	0.570638	0.805166
nuclear-transcribed mRNA catabolic process, 3'-5' exonucleolytic nonsense-mediated decay	2	Down	0.570638	0.805166
regulation of macroautophagy	2	Down	0.570638	0.805166
L-phenylalanine catabolic process	2	Down	0.570638	0.805166
primary miRNA processing	2	Down	0.570638	0.805166
maltose metabolic process	2	Down	0.570638	0.805166
cellular glucose homeostasis	2	Down	0.570638	0.805166
aromatic amino acid family catabolic process to alcohol via Ehrlich pathway	2	Down	0.570638	0.805166
mitotic spindle assembly checkpoint	2	Down	0.570638	0.805166
regulation of exit from mitosis	2	Down	0.570638	0.805166
re-entry into mitotic cell cycle after pheromone arrest	2	Down	0.570638	0.805166
regulation of gene expression	2	Down	0.570638	0.805166
protein export from nucleus	2	Down	0.570638	0.805166
SRP-dependent cotranslational protein targeting to membrane	2	Down	0.570638	0.805166
SRP-dependent cotranslational protein targeting to membrane, translocation	2	Down	0.570638	0.805166
fungal-type cell wall biogenesis	2	Down	0.570638	0.805166
late nucleophagy	2	Down	0.570638	0.805166
cell wall mannoprotein biosynthetic process	2	Down	0.570638	0.805166
protein targeting to ER	2	Down	0.570638	0.805166
telomere maintenance via recombination	2	Down	0.570638	0.805166
double-strand break repair via break-induced replication	2	Down	0.570638	0.805166
double-strand break repair via homologous recombination	2	Down	0.570638	0.805166
response to endoplasmic reticulum stress	2	Down	0.570638	0.805166
negative regulation of dipeptide transport by negative regulation of transcription from RNA polymerase II promoter	2	Down	0.570638	0.805166
ascospore-type prospore membrane assembly	2	Down	0.570638	0.805166
ruffle membrane	2	Down	0.570638	0.805166
unfolded protein binding	4	Up	0.579813	0.805166
mitochondrion organization	6	Up	0.581517	0.805166
misfolded protein binding	3	Down	0.589033	0.805166
protein localization	3	Down	0.589033	0.805166
cell cortex	9	Down	0.596864	0.805166
GTPase activator activity	9	Down	0.596864	0.805166
positive regulation of GTPase activity	9	Down	0.596864	0.805166
DNA repair	19	Down	0.597103	0.805166
positive regulation of transcription elongation from RNA polymerase II promoter	5	Down	0.599159	0.805166
vesicle-mediated transport	10	Down	0.603101	0.805166
transcription factor activity, RNA polymerase II proximal promoter sequence-specific DNA binding	4	Up	0.620103	0.805166
phospholipid translocation	4	Up	0.620103	0.805166
peroxisome	6	Down	0.625278	0.805166
GTP binding	6	Down	0.625278	0.805166
GTPase activity	6	Down	0.625278	0.805166
DNA-directed 5'-3' RNA polymerase activity	3	Up	0.628309	0.805166
drug transmembrane transport	3	Up	0.628309	0.805166
hydrolase activity	68	Down	0.629307	0.805166
cellular response to DNA damage stimulus	25	Down	0.63387	0.805166
endoplasmic reticulum membrane	40	Up	0.634399	0.805166
DNA recombination	8	Down	0.642943	0.805166
intracellular membrane-bounded organelle	4	Down	0.647002	0.805166
condensed nuclear chromosome kinetochore	4	Down	0.647002	0.805166
iron-sulfur cluster binding	4	Down	0.647002	0.805166
protein transporter activity	4	Down	0.647002	0.805166
regulation of cell size	4	Down	0.647002	0.805166
autophagy of mitochondrion	4	Down	0.647002	0.805166
establishment of mitotic spindle orientation	4	Down	0.647002	0.805166
protein secretion	4	Down	0.647002	0.805166
response to salt stress	4	Down	0.647002	0.805166
intra-Golgi vesicle-mediated transport	4	Down	0.647002	0.805166
histone acetylation	4	Down	0.647002	0.805166
protein N-linked glycosylation	6	Down	0.650378	0.805166
intracellular	15	Down	0.661308	0.805166
cell wall organization	7	Down	0.661578	0.805166
kinase activity	31	Up	0.669595	0.805166
proximal promoter DNA-binding transcription activator activity, RNA polymerase II-specific	10	Down	0.672366	0.805166
chromatin silencing at silent mating-type cassette	6	Down	0.674622	0.805166
positive regulation of actin cytoskeleton reorganization	4	Up	0.679789	0.805166
oxidoreductase activity, acting on the aldehyde or oxo group of donors, disulfide as acceptor	2	Up	0.682927	0.805166
phospholipid-translocating ATPase activity	2	Up	0.682927	0.805166
cellular bud tip	11	Up	0.683795	0.805166
phospholipid biosynthetic process	6	Up	0.684068	0.805166
Golgi membrane	16	Down	0.684453	0.805166
transcription factor binding	3	Up	0.685479	0.805166
cardiolipin metabolic process	3	Up	0.685479	0.805166
mitochondrial matrix	11	Up	0.686341	0.805166
septin ring organization	2	Down	0.688095	0.805166
commitment complex	1	Down	0.688655	0.805166
Dsl1/NZR complex	1	Down	0.688655	0.805166
endoplasmic reticulum quality control compartment	1	Down	0.688655	0.805166
MutLalpha complex	1	Down	0.688655	0.805166
SWI/SNF complex	1	Down	0.688655	0.805166
proteasome storage granule	1	Down	0.688655	0.805166
septin complex	1	Down	0.688655	0.805166
Gtr1-Gtr2 GTPase complex	1	Down	0.688655	0.805166
CAAX-protein geranylgeranyltransferase complex	1	Down	0.688655	0.805166
cAMP-dependent protein kinase complex	1	Down	0.688655	0.805166
CURI complex	1	Down	0.688655	0.805166
cortical endoplasmic reticulum	1	Down	0.688655	0.805166
phagophore	1	Down	0.688655	0.805166
extrinsic component of vacuolar membrane	1	Down	0.688655	0.805166
anchored component of plasma membrane	1	Down	0.688655	0.805166
CCAAT-binding factor complex	1	Down	0.688655	0.805166
replication fork	1	Down	0.688655	0.805166
organelle membrane contact site	1	Down	0.688655	0.805166
Rad17 RFC-like complex	1	Down	0.688655	0.805166
alpha DNA polymerase:primase complex	1	Down	0.688655	0.805166
cellular bud neck split septin rings	1	Down	0.688655	0.805166
intrinsic component of vacuolar membrane	1	Down	0.688655	0.805166
site of double-strand break	1	Down	0.688655	0.805166
mitochondrial ribonuclease P complex	1	Down	0.688655	0.805166
Prp19 complex	1	Down	0.688655	0.805166
nuclear outer membrane-endoplasmic reticulum membrane network	1	Down	0.688655	0.805166
transcription factor TFIIIB complex	1	Down	0.688655	0.805166
histone acetyltransferase complex	1	Down	0.688655	0.805166
nuclear pore nuclear basket	1	Down	0.688655	0.805166
nuclear pore cytoplasmic filaments	1	Down	0.688655	0.805166
nuclear pore inner ring	1	Down	0.688655	0.805166
Golgi cis cisterna	1	Down	0.688655	0.805166
post-mRNA release spliceosomal complex	1	Down	0.688655	0.805166
CoA-synthesizing protein complex	1	Down	0.688655	0.805166
mitochondrial isocitrate dehydrogenase complex (NAD+)	1	Down	0.688655	0.805166
protein farnesyltransferase complex	1	Down	0.688655	0.805166
Atg1/ULK1 kinase complex	1	Down	0.688655	0.805166
MIS12/MIND type complex	1	Down	0.688655	0.805166
extracellular space	1	Down	0.688655	0.805166
primary cell septum	1	Down	0.688655	0.805166
lysosome	1	Down	0.688655	0.805166
Rix1 complex	1	Down	0.688655	0.805166
ascospore wall	1	Down	0.688655	0.805166
Golgi transport complex	1	Down	0.688655	0.805166
EGO complex	1	Down	0.688655	0.805166
exon-exon junction complex	1	Down	0.688655	0.805166
RNA polymerase II, holoenzyme	1	Down	0.688655	0.805166
chromosome passenger complex	1	Down	0.688655	0.805166
synaptonemal complex	1	Down	0.688655	0.805166
kinetochore microtubule	1	Down	0.688655	0.805166
Set1C/COMPASS complex	1	Down	0.688655	0.805166
cell projection	1	Down	0.688655	0.805166
RZZ complex	1	Down	0.688655	0.805166
glutathione hydrolase complex	1	Down	0.688655	0.805166
nuclear transcriptional repressor complex	1	Down	0.688655	0.805166
HIR complex	1	Down	0.688655	0.805166
integral component of endosome membrane	1	Down	0.688655	0.805166
nucleotide-excision repair factor 1 complex	1	Down	0.688655	0.805166
alpha-1,6-mannosyltransferase complex	1	Down	0.688655	0.805166
nucleosome	1	Down	0.688655	0.805166
polysomal ribosome	1	Down	0.688655	0.805166
serine C-palmitoyltransferase complex	1	Down	0.688655	0.805166
phosphopantothenoylcysteine decarboxylase complex	1	Down	0.688655	0.805166
signal peptidase complex	1	Down	0.688655	0.805166
microtubule plus-end	1	Down	0.688655	0.805166
chromatin silencing complex	1	Down	0.688655	0.805166
phosphatidylinositol 3-kinase complex, class III, type II	1	Down	0.688655	0.805166
phosphatidylinositol 3-kinase complex, class III, type I	1	Down	0.688655	0.805166
condensed nuclear chromosome, centromeric region	1	Down	0.688655	0.805166
chromatin	1	Down	0.688655	0.805166
nuclear nucleosome	1	Down	0.688655	0.805166
membrane-bounded organelle	1	Down	0.688655	0.805166
SAS acetyltransferase complex	1	Down	0.688655	0.805166
vacuolar transporter chaperone complex	1	Down	0.688655	0.805166
vacuolar proton-transporting V-type ATPase complex	1	Down	0.688655	0.805166
VCP-NPL4-UFD1 AAA ATPase complex	1	Down	0.688655	0.805166
TORC2 complex	1	Down	0.688655	0.805166
RNA polymerase I complex	1	Down	0.688655	0.805166
multi-eIF complex	1	Down	0.688655	0.805166
tRNA-intron endonuclease complex	1	Down	0.688655	0.805166
transcriptionally active chromatin	1	Down	0.688655	0.805166
COPII vesicle coat	1	Down	0.688655	0.805166
nuclear MIS12/MIND complex	1	Down	0.688655	0.805166
nucleus-vacuole junction	1	Down	0.688655	0.805166
HDA1 complex	1	Down	0.688655	0.805166
dolichyl-phosphate-mannose-protein mannosyltransferase Pmt5p-Pmt2p dimer complex	1	Down	0.688655	0.805166
dolichyl-phosphate-mannose-protein mannosyltransferase Pmt1p-Pmt2p dimer complex	1	Down	0.688655	0.805166
Bfa1-Bub2 complex	1	Down	0.688655	0.805166
retromer, tubulation complex	1	Down	0.688655	0.805166
retromer, cargo-selective complex	1	Down	0.688655	0.805166
centrosome	1	Down	0.688655	0.805166
cell septum	1	Down	0.688655	0.805166
FACT complex	1	Down	0.688655	0.805166
transcription elongation factor complex	1	Down	0.688655	0.805166
6-phosphofructokinase complex	1	Down	0.688655	0.805166
alpha,alpha-trehalose-phosphate synthase complex (UDP-forming)	1	Down	0.688655	0.805166
septin ring	1	Down	0.688655	0.805166
endoplasmic reticulum-Golgi intermediate compartment	1	Down	0.688655	0.805166
RNA polymerase I upstream activating factor complex	1	Down	0.688655	0.805166
glycosylphosphatidylinositol-N-acetylglucosaminyltransferase (GPI-GnT) complex	1	Down	0.688655	0.805166
CIA complex	1	Down	0.688655	0.805166
RNA polymerase III complex	1	Down	0.688655	0.805166
Cdc48p-Npl4p-Vms1p AAA ATPase complex	1	Down	0.688655	0.805166
septin filament array	1	Down	0.688655	0.805166
vacuolar proton-transporting V-type ATPase, V1 domain	1	Down	0.688655	0.805166
RNA polymerase I core factor complex	1	Down	0.688655	0.805166
mitotic spindle pole body	1	Down	0.688655	0.805166
microtubule associated complex	1	Down	0.688655	0.805166
Nem1-Spo7 phosphatase complex	1	Down	0.688655	0.805166
transcription factor complex	1	Down	0.688655	0.805166
signal recognition particle	1	Down	0.688655	0.805166
mRNA cap binding complex	1	Down	0.688655	0.805166
nuclear cap binding complex	1	Down	0.688655	0.805166
polarisome	1	Down	0.688655	0.805166
PAM complex, Tim23 associated import motor	1	Down	0.688655	0.805166
Golgi trans cisterna	1	Down	0.688655	0.805166
small ribosomal subunit	1	Down	0.688655	0.805166
U2-type catalytic step 1 spliceosome	1	Down	0.688655	0.805166
U2-type catalytic step 2 spliceosome	1	Down	0.688655	0.805166
NatC complex	1	Down	0.688655	0.805166
NatB complex	1	Down	0.688655	0.805166
ESCRT-0 complex	1	Down	0.688655	0.805166
Ski complex	1	Down	0.688655	0.805166
PAS complex	1	Down	0.688655	0.805166
cellular bud scar	1	Down	0.688655	0.805166
cell	1	Down	0.688655	0.805166
small-subunit processome	1	Down	0.688655	0.805166
UBR1-RAD6 ubiquitin ligase complex	1	Down	0.688655	0.805166
transport vesicle	1	Down	0.688655	0.805166
COPII-coated ER to Golgi transport vesicle	1	Down	0.688655	0.805166
COPI-coated vesicle	1	Down	0.688655	0.805166
endoplasmic reticulum tubular network	1	Down	0.688655	0.805166
transcription export complex 2	1	Down	0.688655	0.805166
condensed nuclear chromosome inner kinetochore	1	Down	0.688655	0.805166
telomerase holoenzyme complex	1	Down	0.688655	0.805166
microtubule cytoskeleton	1	Down	0.688655	0.805166
cytoplasmic microtubule	1	Down	0.688655	0.805166
Pex17p-Pex14p docking complex	1	Down	0.688655	0.805166
chitosome	1	Down	0.688655	0.805166
eisosome	1	Down	0.688655	0.805166
phosphatidylinositol N-acetylglucosaminyltransferase activity	1	Down	0.688655	0.805166
dethiobiotin synthase activity	1	Down	0.688655	0.805166
heat shock protein binding	1	Down	0.688655	0.805166
SNAP receptor activity	1	Down	0.688655	0.805166
single-stranded DNA-dependent ATPase activity	1	Down	0.688655	0.805166
poly(A)-specific ribonuclease activity	1	Down	0.688655	0.805166
Rac GTPase binding	1	Down	0.688655	0.805166
monocarboxylic acid transmembrane transporter activity	1	Down	0.688655	0.805166
mannan endo-1,6-alpha-mannosidase activity	1	Down	0.688655	0.805166
isocitrate dehydrogenase (NAD+) activity	1	Down	0.688655	0.805166
methione N-acyltransferase activity	1	Down	0.688655	0.805166
uridine nucleosidase activity	1	Down	0.688655	0.805166
CAAX-protein geranylgeranyltransferase activity	1	Down	0.688655	0.805166
protein farnesyltransferase activity	1	Down	0.688655	0.805166
protein geranylgeranyltransferase activity	1	Down	0.688655	0.805166
6-phosphofructokinase activity	1	Down	0.688655	0.805166
RNA polymerase II CTD heptapeptide repeat kinase activity	1	Down	0.688655	0.805166
5-aminolevulinate synthase activity	1	Down	0.688655	0.805166
uridine transmembrane transporter activity	1	Down	0.688655	0.805166
bile acid-exporting ATPase activity	1	Down	0.688655	0.805166
ammonium transmembrane transporter activity	1	Down	0.688655	0.805166
NAD+ binding	1	Down	0.688655	0.805166
inositol-1,4,5-trisphosphate 5-phosphatase activity	1	Down	0.688655	0.805166
inositol-1,3,4,5-tetrakisphosphate 5-phosphatase activity	1	Down	0.688655	0.805166
carboxyl- or carbamoyltransferase activity	1	Down	0.688655	0.805166
dinucleotide insertion or deletion binding	1	Down	0.688655	0.805166
guanine/thymine mispair binding	1	Down	0.688655	0.805166
DNA insertion or deletion binding	1	Down	0.688655	0.805166
arginine binding	1	Down	0.688655	0.805166
RNA polymerase III regulatory region DNA binding	1	Down	0.688655	0.805166
obsolete RNA polymerase II transcription factor activity, TBP-class protein binding, involved in preinitiation complex assembly	1	Down	0.688655	0.805166
inorganic cation transmembrane transporter activity	1	Down	0.688655	0.805166
exodeoxyribonuclease activity	1	Down	0.688655	0.805166
phosphodiesterase I activity	1	Down	0.688655	0.805166
ribonuclease III activity	1	Down	0.688655	0.805166
exonuclease activity	1	Down	0.688655	0.805166
ribonuclease P activity	1	Down	0.688655	0.805166
endoribonuclease activity	1	Down	0.688655	0.805166
histidine phosphotransfer kinase activity	1	Down	0.688655	0.805166
ubiquitin conjugating enzyme binding	1	Down	0.688655	0.805166
ubiquitin protein ligase binding	1	Down	0.688655	0.805166
MAP kinase kinase kinase kinase activity	1	Down	0.688655	0.805166
biotin transmembrane transporter activity	1	Down	0.688655	0.805166
amine-lyase activity	1	Down	0.688655	0.805166
transferase activity, transferring hexosyl groups	1	Down	0.688655	0.805166
RNA polymerase III general transcription initiation factor activity	1	Down	0.688655	0.805166
sphingosine-1-phosphate phosphatase activity	1	Down	0.688655	0.805166
DNA helicase activity	1	Down	0.688655	0.805166
pre-mRNA intronic binding	1	Down	0.688655	0.805166
TBP-class protein binding	1	Down	0.688655	0.805166
ubiquitin-protein transferase activator activity	1	Down	0.688655	0.805166
double-stranded DNA binding	1	Down	0.688655	0.805166
double-stranded telomeric DNA binding	1	Down	0.688655	0.805166
protein phosphatase inhibitor activity	1	Down	0.688655	0.805166
RNA polymerase II transcription coactivator binding	1	Down	0.688655	0.805166
RNA polymerase II transcription corepressor binding	1	Down	0.688655	0.805166
nicotinate-nucleotide adenylyltransferase activity	1	Down	0.688655	0.805166
pyridoxal 5'-phosphate synthase (glutamine hydrolysing) activity	1	Down	0.688655	0.805166
lactoylglutathione lyase activity	1	Down	0.688655	0.805166
S-adenosylmethionine-dependent methyltransferase activity	1	Down	0.688655	0.805166
polyphosphate kinase activity	1	Down	0.688655	0.805166
adenyl-nucleotide exchange factor activity	1	Down	0.688655	0.805166
thioredoxin peroxidase activity	1	Down	0.688655	0.805166
UDP-glucose:glycoprotein glucosyltransferase activity	1	Down	0.688655	0.805166
sterol binding	1	Down	0.688655	0.805166
histone kinase activity (H2B-S14 specific)	1	Down	0.688655	0.805166
transferase activity, transferring alkyl or aryl (other than methyl) groups	1	Down	0.688655	0.805166
deaminase activity	1	Down	0.688655	0.805166
nucleoside-triphosphate diphosphatase activity	1	Down	0.688655	0.805166
NADH pyrophosphatase activity	1	Down	0.688655	0.805166
DNA clamp loader activity	1	Down	0.688655	0.805166
DNA replication origin binding	1	Down	0.688655	0.805166
rDNA binding	1	Down	0.688655	0.805166
inositol-2,4,5,6-tetrakisphosphate 5-phosphatase activity	1	Down	0.688655	0.805166
inositol-1,2,4,5,6-pentakisphosphate 5-phosphatase activity	1	Down	0.688655	0.805166
NADP binding	1	Down	0.688655	0.805166
peroxisome matrix targeting signal-1 binding	1	Down	0.688655	0.805166
inositol-4,5-bisphosphate 5-phosphatase activity	1	Down	0.688655	0.805166
tRNA pseudouridine synthase activity	1	Down	0.688655	0.805166
phosphatidylglycerophosphatase activity	1	Down	0.688655	0.805166
sedoheptulose-bisphosphatase activity	1	Down	0.688655	0.805166
prenyltransferase activity	1	Down	0.688655	0.805166
3-deoxy-7-phosphoheptulonate synthase activity	1	Down	0.688655	0.805166
hydrolase activity, acting on acid anhydrides, in phosphorus-containing anhydrides	1	Down	0.688655	0.805166
nicotinic acid riboside hydrolase activity	1	Down	0.688655	0.805166
hydrolase activity, acting on carbon-nitrogen (but not peptide) bonds	1	Down	0.688655	0.805166
nicotinamide riboside hydrolase activity	1	Down	0.688655	0.805166
acetylglutamate kinase activity	1	Down	0.688655	0.805166
protein kinase regulator activity	1	Down	0.688655	0.805166
protein phosphatase regulator activity	1	Down	0.688655	0.805166
heteroduplex DNA loop binding	1	Down	0.688655	0.805166
N-acylphosphatidylethanolamine-specific phospholipase D activity	1	Down	0.688655	0.805166
RNA polymerase II core promoter sequence-specific DNA binding	1	Down	0.688655	0.805166
phosphatidylinositol-3,4,5-trisphosphate 5-phosphatase activity	1	Down	0.688655	0.805166
hydroxymethylglutaryl-CoA reductase activity	1	Down	0.688655	0.805166
AMP deaminase activity	1	Down	0.688655	0.805166
GDP-dissociation inhibitor activity	1	Down	0.688655	0.805166
inositol-1,2,4,5-tetrakisphosphate 5-phosphatase activity	1	Down	0.688655	0.805166
inositol-4,5,6-triphosphate 5-phosphatase activity	1	Down	0.688655	0.805166
nuclear export signal receptor activity	1	Down	0.688655	0.805166
signal recognition particle binding	1	Down	0.688655	0.805166
N-acetylphosphatidylethanolamine-hydrolysing phospholipas activity	1	Down	0.688655	0.805166
tRNA methyltransferase activity	1	Down	0.688655	0.805166
recombinase activity	1	Down	0.688655	0.805166
N-acetyltransferase activity	1	Down	0.688655	0.805166
dipeptidase activity	1	Down	0.688655	0.805166
potassium-transporting ATPase activity	1	Down	0.688655	0.805166
aromatic-amino-acid:2-oxoglutarate aminotransferase activity	1	Down	0.688655	0.805166
potassium:proton antiporter activity	1	Down	0.688655	0.805166
sodium:proton antiporter activity	1	Down	0.688655	0.805166
RNA strand annealing activity	1	Down	0.688655	0.805166
enzyme binding	1	Down	0.688655	0.805166
glycerol-3-phosphate transmembrane transporter activity	1	Down	0.688655	0.805166
inositol hexakisphosphate 5-kinase activity	1	Down	0.688655	0.805166
carbohydrate binding	1	Down	0.688655	0.805166
6-phosphogluconolactonase activity	1	Down	0.688655	0.805166
S-adenosylmethionine-homocysteine S-methyltransferase activity	1	Down	0.688655	0.805166
proteasome-activating ATPase activity	1	Down	0.688655	0.805166
Sar guanyl-nucleotide exchange factor activity	1	Down	0.688655	0.805166
hydroxymethylbilane synthase activity	1	Down	0.688655	0.805166
ATPase activity, coupled	1	Down	0.688655	0.805166
holo-[acyl-carrier-protein] synthase activity	1	Down	0.688655	0.805166
guanine deaminase activity	1	Down	0.688655	0.805166
alpha,alpha-trehalose-phosphate synthase (UDP-forming) activity	1	Down	0.688655	0.805166
L-phenylalanine:2-oxoglutarate aminotransferase activity	1	Down	0.688655	0.805166
serine-type peptidase activity	1	Down	0.688655	0.805166
trehalose transmembrane transporter activity	1	Down	0.688655	0.805166
mannose transmembrane transporter activity	1	Down	0.688655	0.805166
histone methyltransferase activity (H3-K4 specific)	1	Down	0.688655	0.805166
identical protein binding	1	Down	0.688655	0.805166
protein binding involved in protein folding	1	Down	0.688655	0.805166
sulfate transmembrane transporter activity	1	Down	0.688655	0.805166
coenzyme binding	1	Down	0.688655	0.805166
GTPase regulator activity	1	Down	0.688655	0.805166
chromatin insulator sequence binding	1	Down	0.688655	0.805166
biotin binding	1	Down	0.688655	0.805166
hydroxymethylglutaryl-CoA reductase (NADPH) activity	1	Down	0.688655	0.805166
galactokinase activity	1	Down	0.688655	0.805166
galactose binding	1	Down	0.688655	0.805166
hypoglycin A gamma-glutamyl transpeptidase activity	1	Down	0.688655	0.805166
NEDD8 transferase activity	1	Down	0.688655	0.805166
peptidyltransferase activity	1	Down	0.688655	0.805166
serine C-palmitoyltransferase activity	1	Down	0.688655	0.805166
cystathionine gamma-synthase activity	1	Down	0.688655	0.805166
mediator complex binding	1	Down	0.688655	0.805166
calcium:proton antiporter activity	1	Down	0.688655	0.805166
signaling receptor activity	1	Down	0.688655	0.805166
aminoacyl-tRNA editing activity	1	Down	0.688655	0.805166
CDP-diacylglycerol-glycerol-3-phosphate 3-phosphatidyltransferase activity	1	Down	0.688655	0.805166
single thymine insertion binding	1	Down	0.688655	0.805166
tubulin binding	1	Down	0.688655	0.805166
kynurenine-oxoglutarate transaminase activity	1	Down	0.688655	0.805166
stearoyl-CoA 9-desaturase activity	1	Down	0.688655	0.805166
tRNA 4-demethylwyosine alpha-amino-alpha-carboxypropyltransferase activity	1	Down	0.688655	0.805166
oxidoreductase activity, acting on paired donors, with oxidation of a pair of donors resulting in the reduction of molecular oxygen to two molecules of water	1	Down	0.688655	0.805166
chitin binding	1	Down	0.688655	0.805166
nicotinamide-nucleotide adenylyltransferase activity	1	Down	0.688655	0.805166
1-phosphatidylinositol 4-kinase activity	1	Down	0.688655	0.805166
phosphatidylinositol-4,5-bisphosphate 5-phosphatase activity	1	Down	0.688655	0.805166
cyclin-dependent protein serine/threonine kinase activity	1	Down	0.688655	0.805166
cAMP-dependent protein kinase activity	1	Down	0.688655	0.805166
chitin synthase activity	1	Down	0.688655	0.805166
4-hydroxyphenylpyruvate decarboxylase activity	1	Down	0.688655	0.805166
GMP synthase (glutamine-hydrolyzing) activity	1	Down	0.688655	0.805166
mannose-ethanolamine phosphotransferase activity	1	Down	0.688655	0.805166
amino acid binding	1	Down	0.688655	0.805166
telomerase inhibitor activity	1	Down	0.688655	0.805166
antioxidant activity	1	Down	0.688655	0.805166
AMP binding	1	Down	0.688655	0.805166
hydrolase activity, acting on carbon-nitrogen (but not peptide) bonds, in linear amides	1	Down	0.688655	0.805166
RNA cap binding	1	Down	0.688655	0.805166
phospholipase A2 activity	1	Down	0.688655	0.805166
osmosensor activity	1	Down	0.688655	0.805166
galactose transmembrane transporter activity	1	Down	0.688655	0.805166
fructose transmembrane transporter activity	1	Down	0.688655	0.805166
alpha-glucoside:proton symporter activity	1	Down	0.688655	0.805166
glutaminase activity	1	Down	0.688655	0.805166
glutamate dehydrogenase (NADP+) activity	1	Down	0.688655	0.805166
glutamate dehydrogenase (NAD+) activity	1	Down	0.688655	0.805166
phosphorus-oxygen lyase activity	1	Down	0.688655	0.805166
1-acylglycerophosphocholine O-acyltransferase activity	1	Down	0.688655	0.805166
RNA polymerase I transcription factor binding	1	Down	0.688655	0.805166
1,3-beta-glucanosyltransferase activity	1	Down	0.688655	0.805166
protein domain specific binding	1	Down	0.688655	0.805166
adenosine 5'-monophosphoramidase activity	1	Down	0.688655	0.805166
inositol hexakisphosphate 1-kinase activity	1	Down	0.688655	0.805166
inositol hexakisphosphate 3-kinase activity	1	Down	0.688655	0.805166
betaine-homocysteine S-methyltransferase activity	1	Down	0.688655	0.805166
tRNA-intron endonuclease activity	1	Down	0.688655	0.805166
pseudouridine synthase activity	1	Down	0.688655	0.805166
RNA polymerase I transcription regulator recruiting activity	1	Down	0.688655	0.805166
glucose-6-phosphate isomerase activity	1	Down	0.688655	0.805166
ornithine carbamoyltransferase activity	1	Down	0.688655	0.805166
dolichyl-phosphate-glucose-glycolipid alpha-glucosyltransferase activity	1	Down	0.688655	0.805166
dolichyl-phosphate beta-glucosyltransferase activity	1	Down	0.688655	0.805166
dolichyl-phosphate-mannose-protein mannosyltransferase activity	1	Down	0.688655	0.805166
[truncated: 898 more rows]

## Sheet: Supplementary Table 8
Supplementary Table 8: p-values of GO enrichment test of mutated processes per module
[truncated: 13 more rows]

[truncated: 3 more sheets: Supplementary Table 9, Supplementary Table 10, Supplementary Table 11]
